# Supplementary material for: A metabolism-associated gene signature for prognosis prediction of hepatocellular carcinoma
Source: Front Mol Biosci. 2022 Sep 30;9:988323. doi: 10.3389/fmolb.2022.988323 (PMC9561844; doi:10.3389/fmolb.2022.988323)
Supplement: Supplementary file 1 [file Table2.XLSX]

## Sheet: Sheet 1
PathwayType	Pathway	Gene
Amino acid metabolism	Valine, leucine and isoleucine biosynthesis	BCAT1/BCAT2/SDS/SDSL
Amino acid metabolism	Lysine degradation	AADAT/AASS/ACAT1/ACAT2/AGPHD1/AGXT2L2/ALDH1B1/ALDH2/ALDH3A2/ALDH7A1/ALDH9A1/ASH1L/BBOX1/C2orf34/DLST/DOT1L/ECHS1/EHHADH/EHMT1/EHMT2/EZH1/EZH2/GCDH/GLT25D1/GLT25D2/HADH/HADHA/KMT2B/MLL/MLL2/MLL3/MLL5/NSD1/OGDH/OGDHL/PIPOX/PLOD1/PLOD2/PLOD3/PRDM2/PRDM6/PRDM7/PRDM9/SETD1A/SETD1B/SETD2/SETD3/SETD7/SETD8/SETDB1/SETDB2/SETMAR/SUV39H1/SUV39H2/SUV420H1/SUV420H2/TMLHE/WHSC1/WHSC1L1
Amino acid metabolism	Tryptophan metabolism	AADAT/AANAT/ABP1/ACAT1/ACAT2/ACMSD/AFMID/ALDH1B1/ALDH2/ALDH3A2/ALDH7A1/ALDH9A1/AOX1/ASMT/CAT/CCBL1/CCBL2/CYP1A1/CYP1A2/CYP1B1/DDC/ECHS1/EHHADH/GCDH/HAAO/HADH/HADHA/IDO1/IDO2/IL4I1/INMT/KMO/KYNU/MAOA/MAOB/OGDH/OGDHL/TDO2/TPH1/TPH2
Amino acid metabolism	Valine, leucine and isoleucine degradation	AACS/ABAT/ACAA1/ACAA2/ACAD8/ACADM/ACADS/ACADSB/ACAT1/ACAT2/ACSF3/AGXT2/ALDH1B1/ALDH2/ALDH3A2/ALDH6A1/ALDH7A1/ALDH9A1/AOX1/AUH/BCAT1/BCAT2/BCKDHA/BCKDHB/DBT/DLD/ECHS1/EHHADH/HADH/HADHA/HADHB/HIBADH/HIBCH/HMGCL/HMGCLL1/HMGCS1/HMGCS2/HSD17B10/IL4I1/IVD/MCCC1/MCCC2/MCEE/MUT/OXCT1/OXCT2/PCCA/PCCB
Amino acid metabolism	Histidine metabolism	ABP1/ALDH1A3/ALDH1B1/ALDH2/ALDH3A1/ALDH3A2/ALDH3B1/ALDH3B2/ALDH7A1/ALDH9A1/AMDHD1/ASPA/C9orf41/CARNS1/CNDP1/CNDP2/FTCD/HAL/HDC/HNMT/MAOA/MAOB/UROC1
Amino acid metabolism	Phenylalanine metabolism	ALDH1A3/ALDH3A1/ALDH3B1/ALDH3B2/AOC2/AOC3/DDC/GLYAT/GOT1/GOT2/HPD/IL4I1/MAOA/MAOB/MIF/PAH/TAT
Amino acid metabolism	Tyrosine metabolism	ADH1A/ADH1B/ADH1C/ADH4/ADH5/ADH6/ADH7/ALDH1A3/ALDH3A1/ALDH3B1/ALDH3B2/AOC2/AOC3/AOX1/COMT/DBH/DCT/DDC/FAH/FAHD1/GOT1/GOT2/GSTZ1/HGD/HPD/IL4I1/LRTOMT/MAOA/MAOB/MIF/PNMT/TAT/TH/TPO/TYR/TYRP1
Amino acid metabolism	Arginine and proline metabolism	ABP1/ADC/AGMAT/ALDH18A1/ALDH1B1/ALDH2/ALDH3A2/ALDH4A1/ALDH7A1/ALDH9A1/AMD1/ARG1/ARG2/C14orf149/CARNS1/CKB/CKM/CKMT1A/CKMT1B/CKMT2/CNDP1/CNDP2/DAO/DHDPSL/GAMT/GATM/GOT1/GOT2/LAP3/MAOA/MAOB/NOS1/NOS2/NOS3/OAT/ODC1/P4HA1/P4HA2/P4HA3/PRODH/PRODH2/PYCR1/PYCR2/PYCRL/SAT1/SAT2/SMOX/SMS/SRM
Amino acid metabolism	Glycine, serine and threonine metabolism	AGXT/AGXT2/ALAS1/ALAS2/ALDH7A1/AMT/AOC2/AOC3/BHMT/BPGM/CBS/CHDH/CTH/DAO/DLD/DMGDH/GAMT/GATM/GCAT/GCSH/GLDC/GLYCTK/GNMT/GRHPR/MAOA/MAOB/PGAM1/PGAM2/PGAM4/PHGDH/PIPOX/PSAT1/PSPH/SARDH/SDS/SDSL/SHMT1/SHMT2/SRR
Amino acid metabolism	Arginine biosynthesis	ACY1/ARG1/ARG2/ASL/ASS1/CPS1/GLS/GLS2/GLUD1/GLUD2/GLUL/GOT1/GOT2/GPT/GPT2/NAGS/NOS1/NOS2/NOS3/OTC
Amino acid metabolism	Alanine, aspartate and glutamate metabolism	ABAT/ADSL/ADSS/ADSSL1/AGXT/AGXT2/ALDH4A1/ALDH5A1/ASL/ASNS/ASPA/ASS1/CAD/CPS1/DDO/FOLH1/GAD1/GAD2/GFPT1/GFPT2/GLS/GLS2/GLUD1/GLUD2/GLUL/GOT1/GOT2/GPT/GPT2/IL4I1/NAT8L/NIT2/PPAT/RIMKLA/RIMKLB
Amino acid metabolism	Phenylalanine, tyrosine and tryptophan biosynthesis	GOT1/GOT2/IL4I1/PAH/TAT
Amino acid metabolism	Cysteine and methionine metabolism	ADI1/AGXT2/AHCY/AHCYL1/AHCYL2/AMD1/APIP/BCAT1/BCAT2/BHMT/BHMT2/CBS/CDO1/CTH/DNMT1/DNMT3A/DNMT3B/ENOPH1/GCLC/GCLM/GOT1/GOT2/GSS/IL4I1/LDHA/LDHAL6A/LDHAL6B/LDHB/LDHC/MAT1A/MAT2A/MAT2B/MDH1/MDH2/MPST/MRI1/MTAP/MTR/SDS/SDSL/SMS/SRM/TAT/TST
Amino acid metabolism	D-Glutamine and D-glutamate metabolism	C14orf159/GLS/GLS2/GLUD1/GLUD2
Amino acid metabolism	beta-Alanine metabolism	ABAT/ACADM/ALDH1A3/ALDH1B1/ALDH2/ALDH3A1/ALDH3A2/ALDH3B1/ALDH3B2/ALDH6A1/ALDH7A1/ALDH9A1/AOC2/AOC3/CARNS1/CNDP1/CNDP2/DPYD/DPYS/ECHS1/EHHADH/GAD1/GAD2/GADL1/HADHA/HIBCH/MLYCD/SMOX/SMS/SRM/UPB1
Amino acid metabolism	Phosphonate and phosphinate metabolism	CEPT1/CHPT1/EPT1/PCYT1A/PCYT1B/PCYT2
Amino acid metabolism	Selenocompound metabolism	CCBL1/CCBL2/CTH/INMT/MARS/MARS2/MTR/PAPSS1/PAPSS2/PSTK/SCLY/SEPHS1/SEPHS2/SEPSECS/TXNRD1/TXNRD2/TXNRD3
Amino acid metabolism	Glutathione metabolism	ANPEP/CHAC1/CHAC2/G6PD/GCLC/GCLM/GGCT/GGT1/GGT5/GGT6/GGT7/GPX1/GPX2/GPX3/GPX4/GPX5/GPX6/GPX7/GPX8/GSR/GSS/GSTA1/GSTA2/GSTA3/GSTA4/GSTA5/GSTK1/GSTM1/GSTM2/GSTM3/GSTM4/GSTM5/GSTO1/GSTO2/GSTP1/GSTT1/GSTT2/GSTT2B/HPGDS/IDH1/IDH2/LAP3/MGST1/MGST2/MGST3/NAT8/NAT8B/ODC1/OPLAH/PGD/RRM1/RRM2/RRM2B/SMS/SRM/TXNDC12
Amino acid metabolism	Taurine and hypotaurine metabolism	ADO/BAAT/CDO1/CSAD/GAD1/GAD2/GADL1/GGT1/GGT5/GGT6/GGT7
Lipid metabolism	Steroid biosynthesis	CEL/CYP24A1/CYP27B1/CYP2R1/CYP51A1/DHCR24/DHCR7/EBP/FDFT1/HSD17B7/LIPA/LSS/MSMO1/NSDHL/SC5D/SOAT1/SOAT2/SQLE/TM7SF2
Lipid metabolism	Cholesterol Biosynthesis	ACAT2/CYP51A1/DHCR24/DHCR7/EBP/FDFT1/FDPS/GGPS1/HMGCR/HMGCS1/HSD17B7/IDI1/LBR/LIPA/LSS/MVD/MVK/NSDHL/PMVK/SC4MOL/SC5DL/SOAT1/SQLE/TM7SF2
Lipid metabolism	Sphingolipid metabolism	ACER1/ACER2/ACER3/ARSA/ASAH1/ASAH2/B4GALT6/CERK/DEGS1/DEGS2/ENPP7/GAL3ST1/GALC/GBA/GBA2/GLA/GLB1/KDSR/LASS1/LASS2/LASS3/LASS4/LASS5/LASS6/NEU1/NEU2/NEU3/NEU4/PPAP2A/PPAP2B/PPAP2C/SGMS1/SGMS2/SGPL1/SGPP1/SGPP2/SMPD1/SMPD2/SMPD3/SMPD4/SPHK1/SPHK2/SPTLC1/SPTLC2/SPTLC3/UGCG/UGT8
Lipid metabolism	Biosynthesis of unsaturated fatty acids	ACAA1/ACOT1/ACOT2/ACOT4/ACOT7/ACOX1/ACOX3/BAAT/ELOVL2/ELOVL5/ELOVL6/FADS1/FADS2/HADHA/HSD17B12/PECR/PTPLA/PTPLAD1/PTPLAD2/PTPLB/SCD/SCD5/TECR
Lipid metabolism	Fatty acid elongation	ACAA2/ACOT1/ACOT2/ACOT4/ACOT7/ECHS1/ELOVL1/ELOVL2/ELOVL3/ELOVL4/ELOVL5/ELOVL6/ELOVL7/FAM108A1/FAM108B1/FAM108C1/HADH/HADHA/HADHB/HSD17B12/MECR/PPT1/PPT2/PTPLA/PTPLAD1/PTPLAD2/PTPLB/TECR/THEM4/THEM5
Lipid metabolism	Fatty acid biosynthesis	ACACA/ACACB/ACSBG1/ACSBG2/ACSL1/ACSL3/ACSL4/ACSL5/ACSL6/FASN/MCAT/OLAH/OXSM
Lipid metabolism	Ether lipid metabolism	AGPS/CEPT1/CHPT1/ENPP2/ENPP6/EPT1/GAL3ST1/GDPD1/GDPD3/LPCAT1/LPCAT2/LPCAT4/PAFAH1B1/PAFAH1B2/PAFAH1B3/PAFAH2/PLA2G10/PLA2G12A/PLA2G12B/PLA2G16/PLA2G1B/PLA2G2A/PLA2G2C/PLA2G2D/PLA2G2E/PLA2G2F/PLA2G3/PLA2G4A/PLA2G4B/PLA2G4C/PLA2G4D/PLA2G4E/PLA2G4F/PLA2G5/PLA2G6/PLA2G7/PLB1/PLD1/PLD2/PLD3/PLD4/PPAP2A/PPAP2B/PPAP2C/TMEM86B/UGT8
Lipid metabolism	alpha-Linolenic acid metabolism	ACAA1/ACOX1/ACOX3/FADS2/PLA2G10/PLA2G12A/PLA2G12B/PLA2G16/PLA2G1B/PLA2G2A/PLA2G2C/PLA2G2D/PLA2G2E/PLA2G2F/PLA2G3/PLA2G4A/PLA2G4B/PLA2G4C/PLA2G4D/PLA2G4E/PLA2G4F/PLA2G5/PLA2G6/PLB1
Lipid metabolism	Glycerophospholipid metabolism	ACHE/AGPAT1/AGPAT2/AGPAT3/AGPAT4/AGPAT5/AGPAT6/AGPAT9/AGXT2L1/C17orf48/CDIPT/CDS1/CDS2/CEPT1/CHAT/CHKA/CHKB/CHPT1/CRLS1/DGKA/DGKB/DGKD/DGKE/DGKG/DGKH/DGKI/DGKK/DGKQ/DGKZ/EPT1/ETNK1/ETNK2/GNPAT/GPAM/GPAT2/GPCPD1/GPD1/GPD1L/GPD2/LCAT/LCLAT1/LPCAT1/LPCAT2/LPCAT3/LPCAT4/LPGAT1/LPIN1/LPIN2/LPIN3/LYPLA1/LYPLA2/MBOAT1/MBOAT2/MBOAT7/PCYT1A/PCYT1B/PCYT2/PEMT/PGS1/PHOSPHO1/PISD/PLA2G10/PLA2G12A/PLA2G12B/PL…
Lipid metabolism	Linoleic acid metabolism	ALOX15/CYP1A2/CYP2C19/CYP2C8/CYP2C9/CYP2E1/CYP2J2/CYP3A4/PLA2G10/PLA2G12A/PLA2G12B/PLA2G16/PLA2G1B/PLA2G2A/PLA2G2C/PLA2G2D/PLA2G2E/PLA2G2F/PLA2G3/PLA2G4A/PLA2G4B/PLA2G4C/PLA2G4D/PLA2G4E/PLA2G4F/PLA2G5/PLA2G6/PLB1
Lipid metabolism	Arachidonic acid metabolism	AKR1C3/ALOX12/ALOX12B/ALOX15/ALOX15B/ALOX5/C1orf93/CBR1/CBR3/CYP2B6/CYP2C19/CYP2C8/CYP2C9/CYP2E1/CYP2J2/CYP2U1/CYP4A11/CYP4A22/CYP4F2/CYP4F3/CYP4F8/EPHX2/GGT1/GGT5/GPX1/GPX2/GPX3/GPX5/GPX6/GPX7/GPX8/HPGDS/LTA4H/LTC4S/PLA2G10/PLA2G12A/PLA2G12B/PLA2G16/PLA2G1B/PLA2G2A/PLA2G2C/PLA2G2D/PLA2G2E/PLA2G2F/PLA2G3/PLA2G4A/PLA2G4B/PLA2G4C/PLA2G4D/PLA2G4E/PLA2G4F/PLA2G5/PLA2G6/PLB1/PTGDS/PTGES/PTGES2/PTGES3/…
Lipid metabolism	Steroid hormone biosynthesis	AKR1C1/AKR1C2/AKR1C3/AKR1C4/AKR1D1/COMT/CYP11A1/CYP11B1/CYP11B2/CYP17A1/CYP19A1/CYP1A1/CYP1A2/CYP1B1/CYP21A2/CYP2E1/CYP3A4/CYP3A5/CYP3A7/CYP7A1/CYP7B1/HSD11B1/HSD11B2/HSD17B1/HSD17B12/HSD17B2/HSD17B3/HSD17B6/HSD17B7/HSD17B8/HSD3B1/HSD3B2/LRTOMT/SRD5A1/SRD5A2/SRD5A3/STS/SULT1E1/SULT2B1/UGT1A1/UGT1A10/UGT1A3/UGT1A4/UGT1A5/UGT1A6/UGT1A7/UGT1A8/UGT1A9/UGT2A1/UGT2A2/UGT2A3/UGT2B10/UGT2B11/UGT2B15/UGT2…
Lipid metabolism	Primary bile acid biosynthesis	ACOT8/ACOX2/AKR1C4/AKR1D1/AMACR/BAAT/CH25H/CYP27A1/CYP39A1/CYP46A1/CYP7A1/CYP7B1/CYP8B1/HSD17B4/HSD3B7/SCP2/SLC27A5
Lipid metabolism	Fatty acid degradation	ACAA1/ACAA2/ACADL/ACADM/ACADS/ACADSB/ACADVL/ACAT1/ACAT2/ACOX1/ACOX3/ACSBG1/ACSBG2/ACSL1/ACSL3/ACSL4/ACSL5/ACSL6/ADH1A/ADH1B/ADH1C/ADH4/ADH5/ADH6/ADH7/ALDH1B1/ALDH2/ALDH3A2/ALDH7A1/ALDH9A1/CPT1A/CPT1B/CPT1C/CPT2/CYP4A11/CYP4A22/DCI/ECHS1/EHHADH/GCDH/HADH/HADHA/HADHB/PECI
Lipid metabolism	Synthesis and degradation of ketone bodies	ACAT1/ACAT2/BDH1/BDH2/HMGCL/HMGCLL1/HMGCS1/HMGCS2/OXCT1/OXCT2
Lipid metabolism	Glycerolipid metabolism	AGK/AGPAT1/AGPAT2/AGPAT3/AGPAT4/AGPAT5/AGPAT6/AGPAT9/AKR1A1/AKR1B1/AKR1B10/ALDH1B1/ALDH2/ALDH3A2/ALDH7A1/ALDH9A1/CEL/DAK/DGAT1/DGAT2/DGKA/DGKB/DGKD/DGKE/DGKG/DGKH/DGKI/DGKK/DGKQ/DGKZ/GK/GK2/GLA/GLYCTK/GPAM/GPAT2/LCLAT1/LIPC/LIPF/LIPG/LPIN1/LPIN2/LPIN3/LPL/MBOAT1/MBOAT2/MGLL/MOGAT1/MOGAT2/MOGAT3/PNLIP/PNLIPRP1/PNLIPRP2/PNLIPRP3/PNPLA2/PNPLA3/PPAP2A/PPAP2B/PPAP2C/PPAPDC1A/PPAPDC1B
Carbohydrate metabolism	Ascorbate and aldarate metabolism	ALDH1B1/ALDH2/ALDH3A2/ALDH7A1/ALDH9A1/MIOX/RGN/UGDH/UGT1A1/UGT1A10/UGT1A3/UGT1A4/UGT1A5/UGT1A6/UGT1A7/UGT1A8/UGT1A9/UGT2A1/UGT2A2/UGT2A3/UGT2B10/UGT2B11/UGT2B15/UGT2B17/UGT2B28/UGT2B4/UGT2B7
Carbohydrate metabolism	Pentose and glucuronate interconversions	AKR1A1/AKR1B1/AKR1B10/CRYL1/DCXR/DHDH/GUSB/ISPD/KL/RPE/RPEL1/SORD/UGDH/UGP2/UGT1A1/UGT1A10/UGT1A3/UGT1A4/UGT1A5/UGT1A6/UGT1A7/UGT1A8/UGT1A9/UGT2A1/UGT2A2/UGT2A3/UGT2B10/UGT2B11/UGT2B15/UGT2B17/UGT2B28/UGT2B4/UGT2B7/XYLB
Carbohydrate metabolism	Gluconeogenesis	ACSS1/ACSS2/ADH1A/ADH1B/ADH1C/ADH4/ADH5/ADH6/ADH7/ADPGK/AKR1A1/ALDH1A3/ALDH1B1/ALDH2/ALDH3A1/ALDH3A2/ALDH3B1/ALDH3B2/ALDH7A1/ALDH9A1/ALDOA/ALDOB/ALDOC/BPGM/BRP44L/DLAT/DLD/ENO1/ENO2/ENO3/FBP1/FBP2/G6PC/G6PC2/G6PC3/GALM/GAPDH/GAPDHS/GCK/GOT1/GOT2/GPI/HK1/HK2/HK3/HKDC1/LDHA/LDHAL6A/LDHAL6B/LDHB/LDHC/MDH2/PANK1/PC/PCK1/PCK2/PDHA1/PDHA2/PDHB/PFKFB1/PFKL/PFKM/PFKP/PGAM1/PGAM2/PGAM4/PGK1/PGK2/PGM1/PGM2…
Carbohydrate metabolism	Glycolysis	ACSS1/ACSS2/ADH1A/ADH1B/ADH1C/ADH4/ADH5/ADH6/ADH7/ADPGK/AKR1A1/ALDH1A3/ALDH1B1/ALDH2/ALDH3A1/ALDH3A2/ALDH3B1/ALDH3B2/ALDH7A1/ALDH9A1/ALDOA/ALDOB/ALDOC/BPGM/DLAT/DLD/ENO1/ENO2/ENO3/FBP1/FBP2/G6PC/G6PC2/GALM/GAPDH/GAPDHS/GCK/GPI/HK1/HK2/HK3/HKDC1/LDHA/LDHAL6A/LDHAL6B/LDHB/LDHC/PANK1/PCK1/PCK2/PDHA1/PDHA2/PDHB/PFKFB1/PFKFB2/PFKFB3/PFKFB4/PFKL/PFKM/PFKP/PGAM1/PGAM2/PGAM4/PGK1/PGK2/PGM1/PGM2/PKLR/PKM2…
Carbohydrate metabolism	Butanoate metabolism	AACS/ABAT/ACADS/ACAT1/ACAT2/ACSM1/ACSM2/ACSM2A/ACSM3/ACSM4/ACSM5/ALDH5A1/BDH1/BDH2/C10orf129/ECHS1/EHHADH/GAD1/GAD2/HADH/HADHA/HMGCL/HMGCLL1/HMGCS1/HMGCS2/L2HGDH/OXCT1/OXCT2
Carbohydrate metabolism	Glyoxylate and dicarboxylate metabolism	ACAT1/ACAT2/ACO1/ACO2/ACSS1/ACSS2/AFMID/AGXT/AMT/CAT/CS/DHDPSL/DLD/GCSH/GLDC/GLUL/GLYCTK/GRHPR/HAO1/HAO2/HYI/MCEE/MDH1/MDH2/MUT/PCCA/PCCB/PGP/SHMT1/SHMT2
Carbohydrate metabolism	TCA cycle	ACLY/ACO1/ACO2/CS/DLAT/DLD/DLST/FH/IDH1/IDH2/IDH3A/IDH3B/IDH3G/MDH1/MDH2/OGDH/OGDHL/PC/PCK1/PCK2/PDHA1/PDHA2/PDHB/SDHA/SDHB/SDHC/SDHD/SUCLA2/SUCLG1/SUCLG2
Carbohydrate metabolism	Propanoate metabolism	ABAT/ACACA/ACACB/ACADM/ACAT1/ACAT2/ACSS1/ACSS2/ACSS3/ALDH6A1/BCKDHA/BCKDHB/DBT/DLD/ECHDC1/ECHS1/EHHADH/HADHA/HIBCH/LDHA/LDHAL6A/LDHAL6B/LDHB/LDHC/MCEE/MLYCD/MUT/PCCA/PCCB/SUCLA2/SUCLG1/SUCLG2
Carbohydrate metabolism	Pyruvate metabolism	ACACA/ACACB/ACAT1/ACAT2/ACOT12/ACSS1/ACSS2/ACYP1/ACYP2/ALDH1B1/ALDH2/ALDH3A2/ALDH7A1/ALDH9A1/DLAT/DLD/FH/GLO1/GRHPR/HAGH/LDHA/LDHAL6A/LDHAL6B/LDHB/LDHC/LDHD/MDH1/MDH2/ME1/ME2/ME3/PC/PCK1/PCK2/PDHA1/PDHA2/PDHB/PKLR/PKM2
Carbohydrate metabolism	Pentose phosphate pathway	ALDOA/ALDOB/ALDOC/C9orf103/DERA/FBP1/FBP2/G6PD/GLYCTK/GPI/H6PD/PFKL/PFKM/PFKP/PGD/PGLS/PGM1/PGM2/PRPS1/PRPS1L1/PRPS2/RBKS/RGN/RPE/RPEL1/RPIA/TALDO1/TKT/TKTL1/TKTL2
Carbohydrate metabolism	Starch and sucrose metabolism	AGL/AMY1A/AMY1B/AMY1C/AMY2A/AMY2B/ENPP1/ENPP3/G6PC/G6PC2/G6PC3/GAA/GANC/GBA3/GBE1/GCK/GPI/GYG1/GYG2/GYS1/GYS2/HK1/HK2/HK3/HKDC1/MGAM/MGAM2/PGM1/PGM2/PGM2L1/PYGB/PYGL/PYGM/SI/TREH/UGP2
Carbohydrate metabolism	Amino sugar and nucleotide sugar metabolism	AMDHD2/CHIA/CHIT1/CMAS/CYB5R1/CYB5R2/CYB5R3/CYB5R4/CYB5RL/FPGT/FUK/GALE/GALK1/GALT/GCK/GFPT1/GFPT2/GMDS/GMPPA/GMPPB/GNE/GNPDA1/GNPDA2/GNPNAT1/GPI/HEXA/HEXB/HK1/HK2/HK3/HKDC1/MPI/NAGK/NANP/NANS/NPL/PGM1/PGM2/PGM3/PMM1/PMM2/RENBP/TSTA3/UAP1/UAP1L1/UGDH/UGP2/UXS1
Carbohydrate metabolism	Galactose metabolism	AKR1B1/AKR1B10/B4GALT1/B4GALT2/G6PC/G6PC2/G6PC3/GAA/GALE/GALK1/GALM/GALT/GANC/GCK/GLA/GLB1/HK1/HK2/HK3/HKDC1/LALBA/LCT/MGAM/MGAM2/PFKL/PFKM/PFKP/PGM1/PGM2/SI/UGP2
Carbohydrate metabolism	Fructose and mannose metabolism	AKR1B1/AKR1B10/ALDOA/ALDOB/ALDOC/C12orf5/DAK/ENOSF1/FBP1/FBP2/FPGT/FUK/GMDS/GMPPA/GMPPB/HK1/HK2/HK3/HKDC1/KHK/MPI/PFKFB1/PFKFB2/PFKFB3/PFKFB4/PFKL/PFKM/PFKP/PMM1/PMM2/SORD/TPI1/TSTA3
Carbohydrate metabolism	Inositol phosphate metabolism	ALDH6A1/CDIPT/FIG4/IMPA1/IMPA2/IMPAD1/INPP1/INPP4A/INPP4B/INPP5A/INPP5B/INPP5D/INPP5E/INPP5F/INPP5J/INPP5K/INPPL1/IPMK/IPPK/ISYNA1/ITPK1/ITPKA/ITPKB/ITPKC/MINPP1/MIOX/MTM1/MTMR1/MTMR14/MTMR2/MTMR3/MTMR4/MTMR6/MTMR7/MTMR8/OCRL/PI4K2A/PI4K2B/PI4KA/PI4KB/PIK3C2A/PIK3C2B/PIK3C2G/PIK3C3/PIK3CA/PIK3CB/PIK3CD/PIK3CG/PIKFYVE/PIP4K2C/PIP5K1A/PIP5K1B/PIP5K1C/PIP5K2A/PIP5K2B/PIP5KL1/PLCB1/PLCB2/PLCB3/PLCB4/…
Glycan biosynthesis and metabolism	Glycosaminoglycan biosynthesis - chondroitin sulfate / dermatan sulfate	B3GALT6/B3GAT3/B4GALT7/CHPF/CHPF2/CHST11/CHST12/CHST13/CHST14/CHST15/CHST3/CHST7/CHSY1/CHSY3/CSGALNACT1/CSGALNACT2/DSE/UST/XYLT1/XYLT2
Glycan biosynthesis and metabolism	Glycosaminoglycan biosynthesis - keratan sulfate	B3GNT1/B3GNT7/B4GALT1/B4GALT2/B4GALT3/B4GALT4/CHST1/CHST2/CHST4/CHST6/FUT8/ST3GAL1/ST3GAL2/ST3GAL3
Glycan biosynthesis and metabolism	Mucin type O-glycan biosynthesis	B3GNT6/B4GALT5/C1GALT1/C1GALT1C1/GALNT1/GALNT10/GALNT11/GALNT12/GALNT13/GALNT14/GALNT2/GALNT3/GALNT4/GALNT5/GALNT6/GALNT7/GALNT8/GALNT9/GALNTL2/GALNTL4/GALNTL5/GALNTL6/GCNT1/GCNT3/GCNT4/ST3GAL1/ST3GAL2/ST6GALNAC1/WBSCR16/WBSCR17
Glycan biosynthesis and metabolism	Glycosphingolipid biosynthesis - ganglio series	B3GALT4/B4GALNT1/GLB1/HEXA/HEXB/SLC33A1/ST3GAL1/ST3GAL2/ST3GAL5/ST6GALNAC3/ST6GALNAC4/ST6GALNAC5/ST6GALNAC6/ST8SIA1/ST8SIA5
Glycan biosynthesis and metabolism	Glycosphingolipid biosynthesis - lacto and neolacto series	A4GALT/ABO/B3GALNT1/B3GALT1/B3GALT2/B3GALT5/B3GNT1/B3GNT3/B3GNT4/B3GNT5/B4GALT1/B4GALT2/B4GALT3/B4GALT4/FUT1/FUT2/FUT3/FUT4/FUT5/FUT6/FUT7/FUT9/GCNT2/ST3GAL3/ST3GAL4/ST3GAL6/ST8SIA1
Glycan biosynthesis and metabolism	Glycosphingolipid biosynthesis - globo and isoglobo series	A3GALT2/A4GALT/B3GALNT1/B3GALT5/FUT1/FUT2/FUT9/GBGT1/GLA/HEXA/HEXB/NAGA/ST3GAL1/ST3GAL2/ST8SIA1
Glycan biosynthesis and metabolism	Glycosaminoglycan degradation	ARSB/GALNS/GLB1/GNS/GUSB/HEXA/HEXB/HGSNAT/HPSE/HPSE2/HYAL1/HYAL2/HYAL3/HYAL4/IDS/IDUA/NAGLU/SGSH/SPAM1
Glycan biosynthesis and metabolism	Other glycan degradation	AGA/ENGASE/FUCA1/FUCA2/GBA/GBA2/GLB1/HEXA/HEXB/HEXDC/MAN2B1/MAN2B2/MAN2C1/MANBA/NEU1/NEU2/NEU3/NEU4
Glycan biosynthesis and metabolism	Other types of O-glycan biosynthesis	B3GALTL/B4GALT1/B4GALT2/B4GALT3/C3orf64/GLT25D1/GLT25D2/GLT8D4/GXYLT1/KTELC1/LFNG/MFNG/OGT/PLOD3/POFUT1/POFUT2/POMT1/POMT2/RFNG/ST3GAL3/ST6GAL1/ST6GAL2
Glycan biosynthesis and metabolism	Mannose type O-glycan biosynthesis	B3GALNT2/B3GAT1/B3GAT2/B3GNT6/B4GALT1/B4GALT2/B4GALT3/C3orf39/CHST10/FKRP/FKTN/FUT4/FUT9/GYLTL1B/ISPD/LARGE/MGAT5B/POMGNT1/POMT1/POMT2/SGK196/ST3GAL3/TMEM5
Glycan biosynthesis and metabolism	Glycosaminoglycan biosynthesis - heparan sulfate / heparin	B3GALT6/B3GAT3/B4GALT7/EXT1/EXT2/EXTL1/EXTL2/EXTL3/GLCE/HS2ST1/HS3ST1/HS3ST2/HS3ST3A1/HS3ST3B1/HS3ST5/HS6ST1/HS6ST2/HS6ST3/NDST1/NDST2/NDST3/NDST4/XYLT1/XYLT2
Glycan biosynthesis and metabolism	Glycosylphosphatidylinositol (GPI)-anchor biosynthesis	DPM2/GPAA1/GPLD1/PGAP1/PIGA/PIGB/PIGC/PIGF/PIGG/PIGH/PIGK/PIGL/PIGM/PIGN/PIGO/PIGP/PIGQ/PIGS/PIGT/PIGU/PIGV/PIGW/PIGX/PIGY/PIGZ
Glycan biosynthesis and metabolism	N-Glycan biosynthesis	ALG1/ALG10/ALG10B/ALG11/ALG12/ALG13/ALG14/ALG2/ALG3/ALG5/ALG6/ALG8/ALG9/B4GALT1/B4GALT2/B4GALT3/DAD1/DDOST/DOLK/DOLPP1/DPAGT1/DPM1/DPM2/DPM3/FUT8/GANAB/MAN1A1/MAN1A2/MAN1B1/MAN1C1/MAN2A1/MAN2A2/MGAT1/MGAT2/MGAT3/MGAT4A/MGAT4B/MGAT4C/MGAT4D/MGAT5/MGAT5B/MOGS/RPN1/RPN2/ST6GAL1/ST6GAL2/STT3A/STT3B/TUSC3
Metabolism of cofactors and vitamins	Thiamine metabolism	ACP1/AK1/AK2/AK3/AK5/AK7/ALPI/ALPL/ALPP/ALPPL2/C1orf57/C9orf98/NFS1/THTPA/TPK1
Metabolism of cofactors and vitamins	Retinol metabolism	ADH1A/ADH1B/ADH1C/ADH4/ADH5/ADH6/ADH7/ALDH1A1/ALDH1A2/AOX1/AWAT2/BCMO1/CYP1A1/CYP1A2/CYP26A1/CYP26B1/CYP26C1/CYP27C1/CYP2A6/CYP2B6/CYP2C18/CYP2C8/CYP2C9/CYP2S1/CYP3A4/CYP3A5/CYP3A7/CYP4A11/CYP4A22/DGAT1/DHRS3/DHRS4/DHRS4L1/DHRS4L2/DHRS9/HSD17B6/LRAT/PNPLA4/RDH10/RDH11/RDH12/RDH16/RDH5/RDH8/RETSAT/RPE65/SDR16C5/UGT1A1/UGT1A10/UGT1A3/UGT1A4/UGT1A5/UGT1A6/UGT1A7/UGT1A8/UGT1A9/UGT2A1/UGT2A2/UGT2A3/UG…
Metabolism of cofactors and vitamins	Porphyrin and chlorophyll metabolism	ALAD/ALAS1/ALAS2/BLVRA/BLVRB/COX10/COX15/CP/CPOX/EARS2/EPRS/FECH/FXN/GUSB/HCCS/HEPH/HMBS/HMOX1/HMOX2/MMAB/PPOX/UGT1A1/UGT1A10/UGT1A3/UGT1A4/UGT1A5/UGT1A6/UGT1A7/UGT1A8/UGT1A9/UGT2A1/UGT2A2/UGT2A3/UGT2B10/UGT2B11/UGT2B15/UGT2B17/UGT2B28/UGT2B4/UGT2B7/UROD/UROS
Metabolism of cofactors and vitamins	Folate biosynthesis	AKR1B1/AKR1B10/AKR1C3/ALPI/ALPL/ALPP/ALPPL2/CBR1/DHFR/DHFRL1/FPGS/GCH1/GGH/GPHN/MOCOS/MOCS1/MOCS2/PAH/PCBD1/PCBD2/PTS/QDPR/SPR/TH/TPH1/TPH2
Metabolism of cofactors and vitamins	Nicotinate and nicotinamide metabolism	AOX1/ASPDH/BST1/C5orf33/C9orf95/CD38/ENPP1/ENPP3/ITGB1BP3/NADK/NADSYN1/NAMPT/NAPRT/NMNAT1/NMNAT2/NMNAT3/NNMT/NNT/NT5C/NT5C1A/NT5C1B/NT5C2/NT5C3/NT5C3L/NT5E/NT5M/NUDT12/PNP/QPRT
Metabolism of cofactors and vitamins	Biotin metabolism	BTD/HLCS/OXSM
Metabolism of cofactors and vitamins	Ubiquinone and other terpenoid-quinone biosynthesis	COQ2/COQ3/COQ5/COQ6/COQ7/GGCX/HPD/NQO1/TAT/VKORC1/VKORC1L1
Metabolism of cofactors and vitamins	Lipoic acid metabolism	LIAS/LIPT1/LIPT2
Metabolism of cofactors and vitamins	Riboflavin metabolism	ACP1/ACP2/ACP5/BLVRB/ENPP1/ENPP3/FLAD1/RFK
Metabolism of cofactors and vitamins	Pantothenate and CoA biosynthesis	AASDHPPT/BCAT1/BCAT2/COASY/DPYD/DPYS/ENPP1/ENPP3/GADL1/PANK1/PANK2/PANK3/PANK4/PPCDC/PPCS/UPB1/VNN1/VNN2/VNN3
Metabolism of cofactors and vitamins	Vitamin B6 metabolism	AOX1/PDXK/PDXP/PHOSPHO2/PNPO/PSAT1
Metabolism of cofactors and vitamins	One carbon pool by folate	ALDH1L1/ALDH1L2/AMT/ATIC/DHFR/DHFRL1/FTCD/GART/MTFMT/MTHFD1/MTHFD1L/MTHFD2/MTHFD2L/MTHFR/MTHFS/MTR/SHMT1/SHMT2/TYMS
Energy metabolism	Nitrogen metabolism	CA1/CA12/CA13/CA14/CA2/CA3/CA4/CA5A/CA5B/CA6/CA7/CA8/CA9/CPS1/GLUD1/GLUD2/GLUL
Energy metabolism	Oxidative phosphorylation	ATP12A/ATP4A/ATP4B/ATP5A1/ATP5B/ATP5C1/ATP5D/ATP5E/ATP5F1/ATP5G1/ATP5G2/ATP5G3/ATP5H/ATP5I/ATP5J/ATP5J2/ATP5L/ATP5O/ATP6AP1/ATP6V0A1/ATP6V0A2/ATP6V0A4/ATP6V0B/ATP6V0C/ATP6V0D1/ATP6V0D2/ATP6V0E1/ATP6V0E2/ATP6V1A/ATP6V1B1/ATP6V1B2/ATP6V1C1/ATP6V1C2/ATP6V1D/ATP6V1E1/ATP6V1E2/ATP6V1F/ATP6V1G1/ATP6V1G2/ATP6V1G3/ATP6V1H/COX10/COX11/COX15/COX17/COX4I1/COX4I2/COX5A/COX5B/COX6A1/COX6A2/COX6B1/COX6B2/COX6C…
Energy metabolism	Sulfur metabolism	BPNT1/ETHE1/IMPAD1/MPST/PAPSS1/PAPSS2/SQRDL/SUOX/TST
Nucleotide metabolism	Pyrimidine metabolism	AKD1/CAD/CANT1/CDA/CMPK1/CMPK2/CTPS/CTPS2/DCK/DCTD/DCTPP1/DHODH/DPYD/DPYS/DTYMK/DUT/ENPP1/ENPP3/ENTPD1/ENTPD3/ENTPD4/ENTPD5/ENTPD6/ENTPD8/NME1/NME2/NME3/NME4/NME6/NME7/NT5C/NT5C1A/NT5C1B/NT5C2/NT5C3/NT5C3L/NT5E/NT5M/NUDT2/PNP/PNPT1/POLA1/POLA2/POLD1/POLD2/POLD3/POLD4/POLE/POLE2/POLE3/POLE4/POLR1A/POLR1B/POLR1C/POLR1D/POLR1E/POLR2A/POLR2B/POLR2C/POLR2D/POLR2E/POLR2F/POLR2G/POLR2H/POLR2I/POLR2J/POL…
Nucleotide metabolism	Purine metabolism	ADA/ADCY1/ADCY10/ADCY2/ADCY3/ADCY4/ADCY5/ADCY6/ADCY7/ADCY8/ADCY9/ADK/ADSL/ADSS/ADSSL1/AK1/AK2/AK3/AK5/AK6/AK7/AKD1/ALLC/AMPD1/AMPD2/AMPD3/APRT/ATIC/C17orf48/C1orf57/C9orf98/CANT1/CECR1/DCK/DGUOK/ENPP1/ENPP3/ENPP4/ENTPD1/ENTPD2/ENTPD3/ENTPD4/ENTPD5/ENTPD6/ENTPD8/FHIT/GART/GDA/GMPR/GMPR2/GMPS/GUCY1A2/GUCY1A3/GUCY1B3/GUCY2C/GUCY2D/GUCY2F/GUK1/HDDC3/HPRT1/IMPDH1/IMPDH2/ITPA/NME1/NME2/NME3/NME4/NME6/N…
Xenobiotics biodegradation and metabolism	Drug metabolism - cytochrome P450	ADH1A/ADH1B/ADH1C/ADH4/ADH5/ADH6/ADH7/ALDH1A3/ALDH3A1/ALDH3B1/ALDH3B2/AOX1/CYP1A2/CYP2A6/CYP2B6/CYP2C19/CYP2C8/CYP2C9/CYP2D6/CYP2D7/CYP2E1/CYP3A4/CYP3A5/FMO1/FMO2/FMO3/FMO4/FMO5/GSTA1/GSTA2/GSTA3/GSTA4/GSTA5/GSTK1/GSTM1/GSTM2/GSTM3/GSTM4/GSTM5/GSTO1/GSTO2/GSTP1/GSTT1/GSTT2/GSTT2B/HPGDS/MAOA/MAOB/MGST1/MGST2/MGST3/UGT1A1/UGT1A10/UGT1A3/UGT1A4/UGT1A5/UGT1A6/UGT1A7/UGT1A8/UGT1A9/UGT2A1/UGT2A2/UGT2A3…
Xenobiotics biodegradation and metabolism	Metabolism of xenobiotics by cytochrome P450	ADH1A/ADH1B/ADH1C/ADH4/ADH5/ADH6/ADH7/AKR1C1/AKR7A2/AKR7A3/ALDH1A3/ALDH3A1/ALDH3B1/ALDH3B2/CBR1/CBR3/CYP1A1/CYP1A2/CYP1B1/CYP2A13/CYP2A6/CYP2B6/CYP2C9/CYP2D6/CYP2D7/CYP2E1/CYP2F1/CYP2S1/CYP3A4/CYP3A5/DHDH/EPHX1/GSTA1/GSTA2/GSTA3/GSTA4/GSTA5/GSTK1/GSTM1/GSTM2/GSTM3/GSTM4/GSTM5/GSTO1/GSTO2/GSTP1/GSTT1/GSTT2/GSTT2B/HPGDS/HSD11B1/MGST1/MGST2/MGST3/SULT2A1/UGT1A1/UGT1A10/UGT1A3/UGT1A4/UGT1A5/UGT1A6/UG…
Xenobiotics biodegradation and metabolism	Drug metabolism - other enzymes	CDA/CES1/CES2/CMPK1/CYP2A6/CYP2E1/CYP3A4/DPYD/DPYS/DUT/GMPS/GSTA1/GSTA2/GSTA3/GSTA4/GSTA5/GSTM1/GSTM2/GSTM3/GSTM4/GSTM5/GSTO1/GSTO2/GSTP1/GSTT1/GSTT2/GSTT2B/GUSB/HPRT1/IMPDH1/IMPDH2/ITPA/MGST1/MGST2/MGST3/MPO/NAT1/NAT2/NME1/NME2/NME3/NME4/NME6/NME7/RRM1/RRM2/RRM2B/TK1/TK2/TPMT/TYMP/UCK1/UCK2/UCKL1/UGT1A1/UGT1A10/UGT1A3/UGT1A4/UGT1A5/UGT1A6/UGT1A7/UGT1A8/UGT1A9/UGT2A1/UGT2A2/UGT2A3/UGT2B10/UGT2B11…
Others	Caffeine metabolism	CYP1A2/CYP2A6/NAT1/NAT2/XDH
Others	Terpenoid backbone biosynthesis	ACAT1/ACAT2/DHDDS/FDPS/FNTA/FNTB/GGPS1/HMGCR/HMGCS1/HMGCS2/ICMT/IDI1/IDI2/MVD/MVK/NUS1/PCYOX1/PDSS1/PDSS2/PMVK/RCE1/ZMPSTE24
