# Supplementary material for: A metabolism-associated gene signature for prognosis prediction of hepatocellular carcinoma
Source: Front Mol Biosci. 2022 Sep 30;9:988323. doi: 10.3389/fmolb.2022.988323 (PMC9561844; doi:10.3389/fmolb.2022.988323)
Supplement: Supplementary file 2 [file Table3.XLSX]

## Sheet: Sheet 1
Pathway	PathwayType	ES(Tumor) - ES(Normal)	P.value	FDR	log10FDR	Significance
Tryptophan metabolism	Amino acid metabolism	-0.0865167	4.30444e-29	1.82939e-27	26.7377	down-in-tumor
Caffeine metabolism	Others	-0.27043	3.68515e-29	1.82939e-27	26.7377	down-in-tumor
Histidine metabolism	Amino acid metabolism	-0.0918008	2.66077e-28	7.53884e-27	26.1227	down-in-tumor
Nicotinate and nicotinamide metabolism	Metabolism of cofactors and vitamins	-0.0529536	1.6111e-26	3.42359e-25	24.4655	down-in-tumor
Valine, leucine and isoleucine degradation	Amino acid metabolism	-0.042943	4.00533e-26	6.80906e-25	24.1669	down-in-tumor
Retinol metabolism	Metabolism of cofactors and vitamins	-0.100628	7.098e-26	1.00555e-24	23.9976	down-in-tumor
Taurine and hypotaurine metabolism	Amino acid metabolism	-0.0792496	1.69874e-25	2.06276e-24	23.6856	down-in-tumor
Tyrosine metabolism	Amino acid metabolism	-0.0591685	2.87337e-25	3.05296e-24	23.5153	down-in-tumor
beta-Alanine metabolism	Amino acid metabolism	-0.0539025	3.63713e-25	3.43507e-24	23.4641	down-in-tumor
Glycine, serine and threonine metabolism	Amino acid metabolism	-0.0604163	6.62786e-25	5.63368e-24	23.2492	down-in-tumor
Linoleic acid metabolism	Lipid metabolism	-0.0838001	1.11387e-24	8.6072e-24	23.0651	down-in-tumor
Synthesis and degradation of ketone bodies	Lipid metabolism	-0.060249	2.96652e-24	2.10128e-23	22.6775	down-in-tumor
Butanoate metabolism	Carbohydrate metabolism	-0.0537435	6.55258e-24	4.13324e-23	22.3837	down-in-tumor
Propanoate metabolism	Carbohydrate metabolism	-0.053626	6.8077e-24	4.13324e-23	22.3837	down-in-tumor
Alanine, aspartate and glutamate metabolism	Amino acid metabolism	-0.0418525	7.53709e-24	4.27102e-23	22.3695	down-in-tumor
Drug metabolism - cytochrome P450	Xenobiotics biodegradation and metabolism	-0.0837101	2.49577e-22	1.32588e-21	20.8775	down-in-tumor
Arachidonic acid metabolism	Lipid metabolism	-0.058642	1.47522e-21	7.37608e-21	20.1322	down-in-tumor
Gluconeogenesis	Carbohydrate metabolism	-0.0325366	2.99654e-21	1.41503e-20	19.8492	down-in-tumor
Fatty acid degradation	Lipid metabolism	-0.0433703	3.5004e-21	1.56597e-20	19.8052	down-in-tumor
Glyoxylate and dicarboxylate metabolism	Carbohydrate metabolism	-0.034412	6.81678e-21	2.89713e-20	19.538	down-in-tumor
Glycolysis	Carbohydrate metabolism	-0.0328393	2.73285e-20	1.10615e-19	18.9562	down-in-tumor
Metabolism of xenobiotics by cytochrome P450	Xenobiotics biodegradation and metabolism	-0.0776869	3.07107e-20	1.18655e-19	18.9257	down-in-tumor
Primary bile acid biosynthesis	Lipid metabolism	-0.0873795	1.24488e-19	4.60065e-19	18.3372	down-in-tumor
Starch and sucrose metabolism	Carbohydrate metabolism	-0.0531837	3.80381e-19	1.34718e-18	17.8706	down-in-tumor
Pantothenate and CoA biosynthesis	Metabolism of cofactors and vitamins	-0.0468346	7.15348e-19	2.43218e-18	17.614	down-in-tumor
Selenocompound metabolism	Amino acid metabolism	-0.0366955	1.47999e-18	4.83844e-18	17.3153	down-in-tumor
Steroid hormone biosynthesis	Lipid metabolism	-0.0868016	1.6178e-18	5.09306e-18	17.293	down-in-tumor
D-Glutamine and D-glutamate metabolism	Amino acid metabolism	-0.0925307	3.96858e-16	1.20475e-15	14.9191	down-in-tumor
Glycosaminoglycan biosynthesis - keratan sulfate	Glycan biosynthesis and metabolism	-0.0454683	5.80994e-16	1.70291e-15	14.7688	down-in-tumor
Sphingolipid metabolism	Lipid metabolism	-0.0264999	1.38351e-15	3.91995e-15	14.4067	down-in-tumor
Folate biosynthesis	Metabolism of cofactors and vitamins	-0.0352002	1.51565e-15	4.1558e-15	14.3813	down-in-tumor
Drug metabolism - other enzymes	Xenobiotics biodegradation and metabolism	-0.0469529	1.07118e-14	2.84532e-14	13.5459	down-in-tumor
Biotin metabolism	Metabolism of cofactors and vitamins	-0.0393772	3.34633e-14	8.61932e-14	13.0645	down-in-tumor
Mucin type O-glycan biosynthesis	Glycan biosynthesis and metabolism	-0.0388287	5.46191e-14	1.36548e-13	12.8647	down-in-tumor
Biosynthesis of unsaturated fatty acids	Lipid metabolism	-0.0371643	2.15178e-13	5.22574e-13	12.2819	down-in-tumor
Pyruvate metabolism	Carbohydrate metabolism	-0.0249691	2.52167e-13	5.95395e-13	12.2252	down-in-tumor
Arginine biosynthesis	Amino acid metabolism	-0.0494418	4.52179e-13	1.03879e-12	11.9835	down-in-tumor
Arginine and proline metabolism	Amino acid metabolism	-0.0245005	3.58826e-12	8.02636e-12	11.0955	down-in-tumor
Porphyrin and chlorophyll metabolism	Metabolism of cofactors and vitamins	-0.054161	2.39196e-11	5.21324e-11	10.2829	down-in-tumor
TCA cycle	Carbohydrate metabolism	-0.01842	5.57293e-11	1.18425e-10	9.92656	down-in-tumor
Phenylalanine metabolism	Amino acid metabolism	-0.0451122	1.21704e-10	2.52314e-10	9.59806	down-in-tumor
Purine metabolism	Nucleotide metabolism	-0.00950274	9.68677e-10	1.96042e-09	8.70765	down-in-tumor
alpha-Linolenic acid metabolism	Lipid metabolism	-0.034015	1.03946e-09	2.05474e-09	8.68724	down-in-tumor
Glutathione metabolism	Amino acid metabolism	-0.0211824	1.08942e-09	2.10456e-09	8.67684	down-in-tumor
Thiamine metabolism	Metabolism of cofactors and vitamins	-0.0331546	3.15897e-09	5.96693e-09	8.22425	down-in-tumor
Phosphonate and phosphinate metabolism	Amino acid metabolism	-0.0234148	6.46387e-09	1.19441e-08	7.92285	down-in-tumor
Pyrimidine metabolism	Nucleotide metabolism	0.00956852	1.41381e-08	2.55689e-08	7.59229	up-in-tumor
Lysine degradation	Amino acid metabolism	-0.017251	1.6839e-08	2.98191e-08	7.52551	down-in-tumor
Nitrogen metabolism	Energy metabolism	-0.0390071	2.39966e-08	4.16267e-08	7.38063	down-in-tumor
Glycosaminoglycan biosynthesis - chondroitin sulfate / dermatan sulfate	Glycan biosynthesis and metabolism	-0.0243291	1.01516e-07	1.72578e-07	6.76301	down-in-tumor
Riboflavin metabolism	Metabolism of cofactors and vitamins	-0.0257647	1.07994e-07	1.79991e-07	6.74475	down-in-tumor
Sulfur metabolism	Energy metabolism	-0.0146122	1.99117e-07	3.2548e-07	6.48748	down-in-tumor
Ascorbate and aldarate metabolism	Carbohydrate metabolism	-0.0660769	2.41874e-07	3.87911e-07	6.41127	down-in-tumor
Glycerophospholipid metabolism	Lipid metabolism	-0.0122635	9.58511e-07	1.50877e-06	5.82138	down-in-tumor
Pentose and glucuronate interconversions	Carbohydrate metabolism	-0.0536771	2.87111e-06	4.43717e-06	5.35289	down-in-tumor
Glycosaminoglycan biosynthesis - heparan sulfate / heparin	Glycan biosynthesis and metabolism	-0.0187381	3.16488e-06	4.80384e-06	5.31841	down-in-tumor
Mannose type O-glycan biosynthesis	Glycan biosynthesis and metabolism	-0.0156291	7.51855e-06	1.12119e-05	4.95032	down-in-tumor
Cysteine and methionine metabolism	Amino acid metabolism	-0.0158724	1.45189e-05	2.12777e-05	4.67208	down-in-tumor
Steroid biosynthesis	Lipid metabolism	0.0159116	3.17199e-05	4.56982e-05	4.3401	up-in-tumor
N-Glycan biosynthesis	Glycan biosynthesis and metabolism	-0.00735577	4.20872e-05	5.96236e-05	4.22458	down-in-tumor
Ubiquinone and other terpenoid-quinone biosynthesis	Metabolism of cofactors and vitamins	-0.0224965	8.83282e-05	0.00012308	3.90981	down-in-tumor
Vitamin B6 metabolism	Metabolism of cofactors and vitamins	-0.0229411	0.000346386	0.000474883	3.32341	down-in-tumor
Amino sugar and nucleotide sugar metabolism	Carbohydrate metabolism	-0.00957259	0.00039207	0.000528984	3.27656	down-in-tumor
Other types of O-glycan biosynthesis	Glycan biosynthesis and metabolism	-0.00820822	0.000565166	0.000739063	3.13132	down-in-tumor
One carbon pool by folate	Metabolism of cofactors and vitamins	-0.0131329	0.000562555	0.000739063	3.13132	down-in-tumor
Glycerolipid metabolism	Lipid metabolism	-0.0124164	0.000651947	0.000839628	3.07591	down-in-tumor
Ether lipid metabolism	Lipid metabolism	-0.0139682	0.00080015	0.00101512	2.99348	down-in-tumor
Phenylalanine, tyrosine and tryptophan biosynthesis	Amino acid metabolism	-0.0245932	0.000919819	0.00114977	2.93939	down-in-tumor
Glycosphingolipid biosynthesis - lacto and neolacto series	Glycan biosynthesis and metabolism	-0.0180826	0.00119983	0.00147805	2.83031	down-in-tumor
Cholesterol Biosynthesis	Lipid metabolism	0.00991035	0.00220372	0.00267594	2.57252	up-in-tumor
Galactose metabolism	Carbohydrate metabolism	-0.0134889	0.00232643	0.00278094	2.55581	down-in-tumor
Glycosylphosphatidylinositol (GPI)-anchor biosynthesis	Glycan biosynthesis and metabolism	0.00706731	0.00235562	0.00278094	2.55581	up-in-tumor
Glycosphingolipid biosynthesis - ganglio series	Glycan biosynthesis and metabolism	0.0102998	0.0084812	0.00987537	2.00545	up-in-tumor
Pentose phosphate pathway	Carbohydrate metabolism	-0.00528744	0.0133353	0.0153175	1.81481	down-in-tumor
Oxidative phosphorylation	Energy metabolism	0.0043174	0.0169803	0.0192444	1.7157	up-in-tumor
Glycosaminoglycan degradation	Glycan biosynthesis and metabolism	-0.00683665	0.0274002	0.030645	1.51364	down-in-tumor
Glycosphingolipid biosynthesis - globo and isoglobo series	Glycan biosynthesis and metabolism	0.010051	0.032296	0.0356515	1.44792	up-in-tumor
Fatty acid biosynthesis	Lipid metabolism	-0.0108344	0.0656893	0.0715845	1.14518	not-sig
Other glycan degradation	Glycan biosynthesis and metabolism	0.0034698	0.0842187	0.0906151	1.0428	not-sig
Fatty acid elongation	Lipid metabolism	-0.00474032	0.197419	0.209758	0.678282	not-sig
Fructose and mannose metabolism	Carbohydrate metabolism	-0.0050001	0.233015	0.244522	0.611682	not-sig
Valine, leucine and isoleucine biosynthesis	Amino acid metabolism	-0.0143468	0.260553	0.270085	0.568499	not-sig
Lipoic acid metabolism	Metabolism of cofactors and vitamins	-0.00424451	0.486388	0.498109	0.302676	not-sig
Terpenoid backbone biosynthesis	Others	-0.000810035	0.557039	0.56367	0.248975	not-sig
Inositol phosphate metabolism	Carbohydrate metabolism	-0.000642157	0.891061	0.891061	0.0500925	not-sig
