# Supplementary material for: A metabolism-associated gene signature for prognosis prediction of hepatocellular carcinoma
Source: Front Mol Biosci. 2022 Sep 30;9:988323. doi: 10.3389/fmolb.2022.988323 (PMC9561844; doi:10.3389/fmolb.2022.988323)
Supplement: Supplementary file 4 [file Table4.XLSX]

## Sheet: Sheet 1
barcode	patient	sample	shortLetterCode	definition	days_to_collection	days_to_last_follow_up	days_to_death	Time.Day	Time	Status	vital_status	gender	tumor_stage	initial_weight	synchronous_malignancy	classification_of_tumor	prior_malignancy	year_of_diagnosis	ajcc_staging_system_edition	ajcc_pathologic_m	site_of_resection_or_biopsy	ajcc_pathologic_n	tissue_or_organ_of_origin	ajcc_pathologic_t	ajcc_pathologic_stage	primary_diagnosis	diagnosis_id	icd_10_code	last_known_disease_status	prior_treatment	age_at_diagnosis	weight	alcohol_history	bmi	height	race	age_at_index	days_to_birth	year_of_birth	year_of_death	bcr_patient_barcode	primary_site	disease_type	project_id	name	AJCC_N	AJCC_M	AJCC_T	AJCC_Stage
TCGA-UB-A7MD-01A-12R-A352-07	TCGA-UB-A7MD	TCGA-UB-A7MD-01A	TP	Primary solid Tumor	128		52	52	1.73333	1	Dead	male	stage i	140	No	not reported	no	2013	7th	MX	Liver	N0	Liver	T1	Stage I	Hepatocellular carcinoma, NOS	a7cc7f19-7944-5c43-8846-1c9bf29cba44	C22.0	not reported	No	24717	57	Not Reported	18.6122	175	black or african american	67	-24717	1946	2013	TCGA-UB-A7MD-01A	Liver and intrahepatic bile ducts	Adenomas and Adenocarcinomas	TCGA-LIHC	Liver Hepatocellular Carcinoma	N0	MX	T1	Stage I
TCGA-DD-A114-01A-11R-A131-07	TCGA-DD-A114	TCGA-DD-A114-01A	TP	Primary solid Tumor	2063		1149	1149	38.3	1	Dead	male	stage ii	250	No	not reported	no	2005	6th	M0	Liver		Liver	T2	Stage II	Hepatocellular carcinoma, NOS	7471d1f5-900b-597b-b005-7bc783a12dd1	C22.0	not reported	No	15410	74	Not Reported	24.7252	173	black or african american	42	-15410	1963	2008	TCGA-DD-A114-01A	Liver and intrahepatic bile ducts	Adenomas and Adenocarcinomas	TCGA-LIHC	Liver Hepatocellular Carcinoma	other	M0	T2	Stage II
TCGA-ZP-A9CV-01A-11R-A38B-07	TCGA-ZP-A9CV	TCGA-ZP-A9CV-01A	TP	Primary solid Tumor	955	142	1088	1088	36.2667	1	Dead	male	not reported	40	No	not reported	no	2011	7th	MX	Liver	NX	Liver	T1		Hepatocellular carcinoma, NOS	040e04d4-ff2b-50e4-a82c-c9ecc80c0f52	C22.0	not reported	No	21633	59	Not Reported	19.7133	173	white	59	-21633	1952		TCGA-ZP-A9CV-01A	Liver and intrahepatic bile ducts	Adenomas and Adenocarcinomas	TCGA-LIHC	Liver Hepatocellular Carcinoma	NX	MX	T1	other
TCGA-BC-A10U-01A-11R-A131-07	TCGA-BC-A10U	TCGA-BC-A10U-01A	TP	Primary solid Tumor	3645		837	837	27.9	1	Dead	male	not reported	510	No	not reported	no	2000	5th	MX	Liver	NX	Liver	T2		Hepatocellular carcinoma, NOS	0bcae4a4-2b6b-5b68-ae6d-fc5ed358bdae	C22.0	not reported	No	25305		Not Reported			white	69	-25305	1931	2002	TCGA-BC-A10U-01A	Liver and intrahepatic bile ducts	Adenomas and Adenocarcinomas	TCGA-LIHC	Liver Hepatocellular Carcinoma	NX	MX	T2	other
TCGA-5C-A9VG-01A-11R-A37K-07	TCGA-5C-A9VG	TCGA-5C-A9VG-01A	TP	Primary solid Tumor	133	328		328	10.9333	0	Alive	male	stage ii	170	No	not reported	no	2013	7th	M0	Liver	N0	Liver	T2	Stage II	Hepatocellular carcinoma, NOS	c639e546-4512-599f-b557-d5a58db480f7	C22.0	not reported	No	21273	73	Not Reported	25.2595	170	white	58	-21273	1955		TCGA-5C-A9VG-01A	Liver and intrahepatic bile ducts	Adenomas and Adenocarcinomas	TCGA-LIHC	Liver Hepatocellular Carcinoma	N0	M0	T2	Stage II
TCGA-CC-A7IL-01A-11R-A33R-07	TCGA-CC-A7IL	TCGA-CC-A7IL-01A	TP	Primary solid Tumor	161	0	278	278	9.26667	1	Dead	male	stage iiia	230	No	not reported	no	2013	6th	M0	Liver	N0	Liver	T3	Stage IIIA	Hepatocellular carcinoma, NOS	29a33a3b-fea7-595a-8fe0-f117de8cabb6	C22.0	not reported	No	22319	63	Not Reported	20.8086	174	asian	61	-22319	1952		TCGA-CC-A7IL-01A	Liver and intrahepatic bile ducts	Adenomas and Adenocarcinomas	TCGA-LIHC	Liver Hepatocellular Carcinoma	N0	M0	T3	Stage III
TCGA-BC-4073-01B-02R-A131-07	TCGA-BC-4073	TCGA-BC-4073-01B	TP	Primary solid Tumor	398	849		849	28.3	0	Alive	male	stage iiia	230	No	not reported	no	2009	6th	MX	Liver	N0	Liver	T3	Stage IIIA	Hepatocellular carcinoma, NOS	ab52cd53-015f-52a3-a8cc-2d164f0b2be5	C22.0	not reported	No	26795		Not Reported			white	73	-26795	1936		TCGA-BC-4073-01B	Liver and intrahepatic bile ducts	Adenomas and Adenocarcinomas	TCGA-LIHC	Liver Hepatocellular Carcinoma	N0	MX	T3	Stage III
TCGA-2Y-A9H6-01A-11R-A39D-07	TCGA-2Y-A9H6	TCGA-2Y-A9H6-01A	TP	Primary solid Tumor	982	357		357	11.9	0	Alive	female	stage i	100	Not Reported	not reported	yes	2011	7th	MX	Liver	NX	Liver	T1	Stage I	Hepatocellular carcinoma, NOS	f47783d4-790e-5d80-9eb2-d719d6b8ba6f	C22.0	not reported	No	24982	99	Not Reported	40.6805	156	white	68	-24982	1943		TCGA-2Y-A9H6-01A	Liver and intrahepatic bile ducts	Adenomas and Adenocarcinomas	TCGA-LIHC	Liver Hepatocellular Carcinoma	NX	MX	T1	Stage I
TCGA-ED-A459-01A-11R-A266-07	TCGA-ED-A459	TCGA-ED-A459-01A	TP	Primary solid Tumor	87	910		910	30.3333	0	Alive	male	stage ii	1800	No	not reported	no	2012	7th	M0	Liver	N0	Liver	T2	Stage II	Hepatocellular carcinoma, NOS	4474095e-586b-5809-8cda-128b621290ff	C22.0	not reported	No	17402	51	Not Reported	18.2868	167	asian	47	-17402	1965		TCGA-ED-A459-01A	Liver and intrahepatic bile ducts	Adenomas and Adenocarcinomas	TCGA-LIHC	Liver Hepatocellular Carcinoma	N0	M0	T2	Stage II
TCGA-O8-A75V-01A-11R-A32O-07	TCGA-O8-A75V	TCGA-O8-A75V-01A	TP	Primary solid Tumor	142	538		538	17.9333	0	Alive	male	stage i	270	No	not reported	no	2013	7th	MX	Liver	NX	Liver	T1	Stage I	Hepatocellular carcinoma, NOS	3c4e5c70-5765-5351-a01f-0a0ef6c6b8ba	C22.0	not reported	No	19850	92	Not Reported	28.3951	180	not reported	54	-19850	1959		TCGA-O8-A75V-01A	Liver and intrahepatic bile ducts	Adenomas and Adenocarcinomas	TCGA-LIHC	Liver Hepatocellular Carcinoma	NX	MX	T1	Stage I
TCGA-CC-A7IK-01A-12R-A33R-07	TCGA-CC-A7IK	TCGA-CC-A7IK-01A	TP	Primary solid Tumor	163	0	262	262	8.73333	1	Dead	male	stage iiia	470	No	not reported	no	2013	6th	M0	Liver	N0	Liver	T3	Stage IIIA	Hepatocellular carcinoma, NOS	e555578c-99ef-54e4-82cd-0102de8bc23f	C22.0	not reported	No	21552	57	Not Reported	20.1956	168	asian	59	-21552	1954		TCGA-CC-A7IK-01A	Liver and intrahepatic bile ducts	Adenomas and Adenocarcinomas	TCGA-LIHC	Liver Hepatocellular Carcinoma	N0	M0	T3	Stage III
TCGA-FV-A3I0-01A-11R-A22L-07	TCGA-FV-A3I0	TCGA-FV-A3I0-01A	TP	Primary solid Tumor	70	848		848	28.2667	0	Alive	female	stage ii	190	No	not reported	no	2011	7th	M0	Liver	NX	Liver	T2	Stage II	Combined hepatocellular carcinoma and cholangiocarcinoma	8b63bf23-2c22-5ee5-89b4-0be69c1ea61a	C22.0	not reported	No	28101		Not Reported			white	76	-28101	1935		TCGA-FV-A3I0-01A	Liver and intrahepatic bile ducts	Adenomas and Adenocarcinomas	TCGA-LIHC	Liver Hepatocellular Carcinoma	NX	M0	T2	Stage II
TCGA-WJ-A86L-01A-12R-A39D-07	TCGA-WJ-A86L	TCGA-WJ-A86L-01A	TP	Primary solid Tumor	95	345		345	11.5	0	Alive	female	stage i	270	No	not reported	no	2013	7th	MX	Liver	NX	Liver	T1	Stage I	Clear cell adenocarcinoma, NOS	381164d4-736c-5efa-ba76-a670750e7022	C22.0	not reported	No	25018	56	Not Reported	22.151	159	white	68	-25018	1945		TCGA-WJ-A86L-01A	Liver and intrahepatic bile ducts	Adenomas and Adenocarcinomas	TCGA-LIHC	Liver Hepatocellular Carcinoma	NX	MX	T1	Stage I
TCGA-CC-A5UC-01A-11R-A28V-07	TCGA-CC-A5UC	TCGA-CC-A5UC-01A	TP	Primary solid Tumor	99	0	347	347	11.5667	1	Dead	male	stage iiia	210	No	not reported	no	2012	6th	M0	Liver	N0	Liver	T3	Stage IIIA	Hepatocellular carcinoma, NOS	b53aeeb5-a66d-5c93-8c58-4309b62e265d	C22.0	not reported	No	23156	57	Not Reported	20.9366	165	asian	63	-23156	1949		TCGA-CC-A5UC-01A	Liver and intrahepatic bile ducts	Adenomas and Adenocarcinomas	TCGA-LIHC	Liver Hepatocellular Carcinoma	N0	M0	T3	Stage III
TCGA-DD-A11D-01A-11R-A131-07	TCGA-DD-A11D	TCGA-DD-A11D-01A	TP	Primary solid Tumor	1731		1560	1560	52	1	Dead	female	stage i	300	No	not reported	no	2006	6th	M0	Liver	N0	Liver	T1	Stage I	Hepatocellular carcinoma, NOS	cab20d99-084b-5327-9457-c7f7898a4254	C22.0	not reported	No	21003	73	Not Reported	27.4756	163	white	57	-21003	1949	2010	TCGA-DD-A11D-01A	Liver and intrahepatic bile ducts	Adenomas and Adenocarcinomas	TCGA-LIHC	Liver Hepatocellular Carcinoma	N0	M0	T1	Stage I
TCGA-CC-A8HS-01A-11R-A36F-07	TCGA-CC-A8HS	TCGA-CC-A8HS-01A	TP	Primary solid Tumor	223	0	300	300	10	1	Dead	male	stage iiic	240	No	not reported	no	2013	6th	M0	Liver	N1	Liver	T3	Stage IIIC	Hepatocellular carcinoma, NOS	303f6aae-2c37-58dc-91ca-aa379055595d	C22.0	not reported	No	6617	62	Not Reported	20.9573	172	asian	18	-6617	1995		TCGA-CC-A8HS-01A	Liver and intrahepatic bile ducts	Adenomas and Adenocarcinomas	TCGA-LIHC	Liver Hepatocellular Carcinoma	N1_3	M0	T3	Stage III
TCGA-3K-AAZ8-01A-12R-A39D-07	TCGA-3K-AAZ8	TCGA-3K-AAZ8-01A	TP	Primary solid Tumor	65	396		396	13.2	0	Alive	male	stage iiib	230	No	not reported	no	2013	7th	MX	Liver	NX	Liver	T3b	Stage IIIB	Hepatocellular carcinoma, NOS	cf7bc27c-a62b-5b3b-a9ed-312f1801e81b	C22.0	not reported	No	24046	84	Not Reported	28.3937	172	black or african american	65	-24046	1948		TCGA-3K-AAZ8-01A	Liver and intrahepatic bile ducts	Adenomas and Adenocarcinomas	TCGA-LIHC	Liver Hepatocellular Carcinoma	NX	MX	T3	Stage III
TCGA-DD-A4NN-01A-11R-A28V-07	TCGA-DD-A4NN	TCGA-DD-A4NN-01A	TP	Primary solid Tumor	3053		899	899	29.9667	1	Dead	female	stage i	240	No	not reported	no	2004	6th	M0	Liver	N0	Liver	T1	Stage I	Hepatocellular carcinoma, NOS	457656a3-343c-5c87-8403-f8f1a9f16014	C22.0	not reported	No	20548	59	Not Reported	22.2063	163	white	56	-20548	1948	2006	TCGA-DD-A4NN-01A	Liver and intrahepatic bile ducts	Adenomas and Adenocarcinomas	TCGA-LIHC	Liver Hepatocellular Carcinoma	N0	M0	T1	Stage I
TCGA-CC-A9FU-01A-11R-A37K-07	TCGA-CC-A9FU	TCGA-CC-A9FU-01A	TP	Primary solid Tumor	205	0		0	0	0	Alive	female	stage iiia	220	No	not reported	no	2013	7th	M0	Liver	N0	Liver	T3a	Stage IIIA	Hepatocellular carcinoma, NOS	2e6e365c-cf3b-50a6-aeeb-953400be4939	C22.0	not reported	No	19326	48	Not Reported	20.5049	153	asian	52	-19326	1961		TCGA-CC-A9FU-01A	Liver and intrahepatic bile ducts	Adenomas and Adenocarcinomas	TCGA-LIHC	Liver Hepatocellular Carcinoma	N0	M0	T3	Stage III
TCGA-DD-A4NV-01A-11R-A311-07	TCGA-DD-A4NV	TCGA-DD-A4NV-01A	TP	Primary solid Tumor	1928	2398		2398	79.9333	0	Alive	male	stage iiia	80	No	not reported	no	2007	6th	M0	Liver	N0	Liver	T3	Stage IIIA	Hepatocellular carcinoma, NOS	ab396d42-f668-5261-900c-448f9df23d02	C22.0	not reported	No	22438	129	Not Reported	40.2609	179	white	61	-22438	1946		TCGA-DD-A4NV-01A	Liver and intrahepatic bile ducts	Adenomas and Adenocarcinomas	TCGA-LIHC	Liver Hepatocellular Carcinoma	N0	M0	T3	Stage III
TCGA-FV-A23B-01A-11R-A16W-07	TCGA-FV-A23B	TCGA-FV-A23B-01A	TP	Primary solid Tumor	2030	987	1852	1852	61.7333	1	Dead	female	stage ii	110	No	not reported	no	2005	6th	M0	Liver	N0	Liver	T2	Stage II	Hepatocellular carcinoma, NOS	1ea4c227-7bbc-5f1b-9377-e5b12aba1286	C22.0	not reported	No	25788		Not Reported			white	70	-25788	1935		TCGA-FV-A23B-01A	Liver and intrahepatic bile ducts	Adenomas and Adenocarcinomas	TCGA-LIHC	Liver Hepatocellular Carcinoma	N0	M0	T2	Stage II
TCGA-DD-AADR-01A-11R-A41C-07	TCGA-DD-AADR	TCGA-DD-AADR-01A	TP	Primary solid Tumor	1754	2028		2028	67.6	0	Alive	male	stage i	90	No	not reported	no	2009	6th	M0	Liver	N0	Liver	T1	Stage I	Hepatocellular carcinoma, NOS	863f63e6-99be-531c-b47b-a12794799bd4	C22.0	not reported	No	21217	75	Not Reported	25.9516	170	asian	58	-21217	1951		TCGA-DD-AADR-01A	Liver and intrahepatic bile ducts	Adenomas and Adenocarcinomas	TCGA-LIHC	Liver Hepatocellular Carcinoma	N0	M0	T1	Stage I
TCGA-BC-A10S-01A-22R-A131-07	TCGA-BC-A10S	TCGA-BC-A10S-01A	TP	Primary solid Tumor	4284		1423	1423	47.4333	1	Dead	male	not reported	550	No	not reported	no	1999	5th	MX	Liver	NX	Liver	T3		Hepatocellular carcinoma, NOS	46ebb24b-2852-5c9c-93e2-1ed54e616804	C22.0	not reported	No	29842	74	Not Reported			white	81	-29842	1918	2002	TCGA-BC-A10S-01A	Liver and intrahepatic bile ducts	Adenomas and Adenocarcinomas	TCGA-LIHC	Liver Hepatocellular Carcinoma	NX	MX	T3	other
TCGA-BC-A69I-01A-11R-A311-07	TCGA-BC-A69I	TCGA-BC-A69I-01A	TP	Primary solid Tumor	80	387		387	12.9	0	Alive	male	stage i	500	No	not reported	no	2013	7th	M0	Liver	N0	Liver	T1	Stage I	Hepatocellular carcinoma, NOS	e7f0a05a-da62-58d9-ba7c-17f913bd872f	C22.0	not reported	No	25370	95	Not Reported	29.321	180	white	69	-25370	1944		TCGA-BC-A69I-01A	Liver and intrahepatic bile ducts	Adenomas and Adenocarcinomas	TCGA-LIHC	Liver Hepatocellular Carcinoma	N0	M0	T1	Stage I
TCGA-DD-A39Y-01A-11R-A213-07	TCGA-DD-A39Y	TCGA-DD-A39Y-01A	TP	Primary solid Tumor	3530		171	171	5.7	1	Dead	male	stage i	220	No	not reported	no	2002	5th	M0	Liver	NX	Liver	T1	Stage I	Hepatocellular carcinoma, NOS	2df3fc28-56e1-5ff9-a2b8-9fb662f0f5d8	C22.0	not reported	No	24769	85	Not Reported	27.4406	176	asian	67	-24769	1935	2002	TCGA-DD-A39Y-01A	Liver and intrahepatic bile ducts	Adenomas and Adenocarcinomas	TCGA-LIHC	Liver Hepatocellular Carcinoma	NX	M0	T1	Stage I
TCGA-DD-AADL-01A-11R-A41C-07	TCGA-DD-AADL	TCGA-DD-AADL-01A	TP	Primary solid Tumor	720	636		636	21.2	0	Alive	male	stage i	20	No	not reported	no	2012	7th	M0	Liver	N0	Liver	T1	Stage I	Hepatocellular carcinoma, NOS	83c2a7f4-14d6-5fa1-8129-b3b03011905f	C22.0	not reported	No	21512	53	Not Reported	20.9644	159	asian	58	-21512	1954		TCGA-DD-AADL-01A	Liver and intrahepatic bile ducts	Adenomas and Adenocarcinomas	TCGA-LIHC	Liver Hepatocellular Carcinoma	N0	M0	T1	Stage I
TCGA-DD-AAVY-01A-11R-A41C-07	TCGA-DD-AAVY	TCGA-DD-AAVY-01A	TP	Primary solid Tumor	1826	1970		1970	65.6667	0	Alive	male	stage iiia	40	No	not reported	no	2009	6th	M0	Liver	N0	Liver	T3	Stage IIIA	Hepatocellular carcinoma, NOS	c0a72b35-100f-50d1-b79c-f63f4c5c5a10	C22.0	not reported	No	20709	63	Not Reported	24.3046	161	asian	56	-20709	1953		TCGA-DD-AAVY-01A	Liver and intrahepatic bile ducts	Adenomas and Adenocarcinomas	TCGA-LIHC	Liver Hepatocellular Carcinoma	N0	M0	T3	Stage III
TCGA-CC-5261-01A-01R-A131-07	TCGA-CC-5261	TCGA-CC-5261-01A	TP	Primary solid Tumor	110	12	97	97	3.23333	1	Dead	male	stage ii	450	No	not reported	no	2010	7th	M0	Liver	N0	Liver	T2	Stage II	Hepatocellular carcinoma, NOS	e23947f1-3dca-5956-8d4a-d57bffb9a7b5	C22.0	not reported	No	16373	58	Not Reported	18.9388	175	asian	44	-16373	1966		TCGA-CC-5261-01A	Liver and intrahepatic bile ducts	Adenomas and Adenocarcinomas	TCGA-LIHC	Liver Hepatocellular Carcinoma	N0	M0	T2	Stage II
TCGA-KR-A7K7-01A-11R-A33J-07	TCGA-KR-A7K7	TCGA-KR-A7K7-01A	TP	Primary solid Tumor	461	951		951	31.7	0	Alive	female	stage ii	140	Not Reported	not reported	yes	2012	7th	M0	Liver	N0	Liver	T2	Stage II	Hepatocellular carcinoma, NOS	7f2e150b-e082-5fa0-b971-d6b5d59ca4a3	C22.0	not reported	No	22587	125	Not Reported	44.2885	168	white	61	-22587	1951		TCGA-KR-A7K7-01A	Liver and intrahepatic bile ducts	Adenomas and Adenocarcinomas	TCGA-LIHC	Liver Hepatocellular Carcinoma	N0	M0	T2	Stage II
TCGA-DD-AACE-01A-11R-A41C-07	TCGA-DD-AACE	TCGA-DD-AACE-01A	TP	Primary solid Tumor	1973	2184		2184	72.8	0	Alive	male	stage i	170	No	not reported	no	2008	6th	M0	Liver	N0	Liver	T1	Stage I	Hepatocellular carcinoma, NOS	8e197e74-bb2c-5847-8c64-db739ad786c8	C22.0	not reported	No	22727	62	Not Reported	23.6244	162	asian	62	-22727	1946		TCGA-DD-AACE-01A	Liver and intrahepatic bile ducts	Adenomas and Adenocarcinomas	TCGA-LIHC	Liver Hepatocellular Carcinoma	N0	M0	T1	Stage I
TCGA-UB-A7MC-01A-11R-A33R-07	TCGA-UB-A7MC	TCGA-UB-A7MC-01A	TP	Primary solid Tumor	88	500		500	16.6667	0	Alive	male	stage iiia	540	No	not reported	no	2013	7th	MX	Liver	N0	Liver	T3a	Stage IIIA	Hepatocellular carcinoma, NOS	ede2c8ce-305f-5ab4-9523-7433ef204a35	C22.0	not reported	No	21733	78	Not Reported	25.1808	176	white	59	-21733	1954		TCGA-UB-A7MC-01A	Liver and intrahepatic bile ducts	Adenomas and Adenocarcinomas	TCGA-LIHC	Liver Hepatocellular Carcinoma	N0	MX	T3	Stage III
TCGA-DD-A1EI-01A-11R-A131-07	TCGA-DD-A1EI	TCGA-DD-A1EI-01A	TP	Primary solid Tumor	926	183		183	6.1	0	Alive	male	stage i	80	No	not reported	no	2008	6th	M0	Liver	N0	Liver	T1	Stage I	Hepatocellular carcinoma, NOS	13c9e344-5617-5303-bb5c-10dc72144dc8	C22.0	not reported	No	17097	69	Not Reported	22.5306	175	asian	46	-17097	1962		TCGA-DD-A1EI-01A	Liver and intrahepatic bile ducts	Adenomas and Adenocarcinomas	TCGA-LIHC	Liver Hepatocellular Carcinoma	N0	M0	T1	Stage I
TCGA-CC-A9FV-01A-11R-A37K-07	TCGA-CC-A9FV	TCGA-CC-A9FV-01A	TP	Primary solid Tumor	184	0		0	0	0	Alive	male	stage iiia	420	No	not reported	no	2013	6th	M0	Liver	N0	Liver	T3	Stage IIIA	Hepatocellular carcinoma, NOS	39e48792-2781-53be-b977-19e7ac0a3125	C22.0	not reported	No	21044	59	Not Reported	21.6713	165	asian	57	-21044	1956		TCGA-CC-A9FV-01A	Liver and intrahepatic bile ducts	Adenomas and Adenocarcinomas	TCGA-LIHC	Liver Hepatocellular Carcinoma	N0	M0	T3	Stage III
TCGA-2Y-A9H2-01A-12R-A38B-07	TCGA-2Y-A9H2	TCGA-2Y-A9H2-01A	TP	Primary solid Tumor	1443	1731		1731	57.7	0	Alive	female	stage i	80	No	not reported	no	2010	7th	MX	Liver	N0	Liver	T1	Stage I	Hepatocellular carcinoma, NOS	38a9808a-dc0f-5d46-98d3-3b21d19aeff0	C22.0	not reported	No	23653	55	Not Reported	17.7557	176	white	64	-23653	1946		TCGA-2Y-A9H2-01A	Liver and intrahepatic bile ducts	Adenomas and Adenocarcinomas	TCGA-LIHC	Liver Hepatocellular Carcinoma	N0	MX	T1	Stage I
TCGA-DD-AAE0-01A-11R-A41C-07	TCGA-DD-AAE0	TCGA-DD-AAE0-01A	TP	Primary solid Tumor	314	555		555	18.5	0	Alive	female	stage iiia	40	No	not reported	no	2013	7th	M0	Liver	N0	Liver	T3a	Stage IIIA	Hepatocellular carcinoma, NOS	7062c598-f9bd-5242-be47-21ce5d50d10d	C22.0	not reported	No	16732	56	Not Reported	22.151	159	asian	45	-16732	1968		TCGA-DD-AAE0-01A	Liver and intrahepatic bile ducts	Adenomas and Adenocarcinomas	TCGA-LIHC	Liver Hepatocellular Carcinoma	N0	M0	T3	Stage III
TCGA-5R-AA1D-01A-11R-A38B-07	TCGA-5R-AA1D	TCGA-5R-AA1D-01A	TP	Primary solid Tumor	58	449		449	14.9667	0	Alive	female	stage iiia	750	No	not reported	no	2013	7th	M0	Liver	N0	Liver	T3a	Stage IIIA	Hepatocellular carcinoma, NOS	34d58179-f543-53b7-9e60-4a8c4a973f87	C22.0	not reported	No	6545	59	Not Reported	22.7615	161	white	17	-6545	1996		TCGA-5R-AA1D-01A	Liver and intrahepatic bile ducts	Adenomas and Adenocarcinomas	TCGA-LIHC	Liver Hepatocellular Carcinoma	N0	M0	T3	Stage III
TCGA-MI-A75H-01A-11R-A32O-07	TCGA-MI-A75H	TCGA-MI-A75H-01A	TP	Primary solid Tumor	287	747		747	24.9	0	Alive	male	not reported	30	Not Reported	not reported	yes	2012	7th	MX	Liver	NX	Liver			Hepatocellular carcinoma, NOS	acbf4bdc-e76d-5982-a94a-0f55762b05b4	C22.0	not reported	No	28371	84	Not Reported	28.0664	173	white	77	-28371	1935		TCGA-MI-A75H-01A	Liver and intrahepatic bile ducts	Adenomas and Adenocarcinomas	TCGA-LIHC	Liver Hepatocellular Carcinoma	NX	MX	other	other
TCGA-ZS-A9CF-01A-11R-A38B-07	TCGA-ZS-A9CF	TCGA-ZS-A9CF-01A	TP	Primary solid Tumor	2217	2412		2412	80.4	0	Alive	male	stage ii	30	No	not reported	no	2008	7th	MX	Liver	NX	Liver	T2	Stage II	Hepatocellular carcinoma, NOS	848e21ae-932c-500a-9bb7-a46b96bf51bf	C22.0	not reported	No	23510		Not Reported			white	64	-23510	1944		TCGA-ZS-A9CF-01A	Liver and intrahepatic bile ducts	Adenomas and Adenocarcinomas	TCGA-LIHC	Liver Hepatocellular Carcinoma	NX	MX	T2	Stage II
TCGA-DD-AAVP-01A-11R-A41C-07	TCGA-DD-AAVP	TCGA-DD-AAVP-01A	TP	Primary solid Tumor	2467	2752		2752	91.7333	0	Alive	male	stage i	100	No	not reported	no	2007	6th	M0	Liver	N0	Liver	T1	Stage I	Hepatocellular carcinoma, NOS	042507ff-0397-5464-891f-aa527c20f2eb	C22.0	not reported	No	17833	62	Not Reported	22.231	167	asian	48	-17833	1959		TCGA-DD-AAVP-01A	Liver and intrahepatic bile ducts	Adenomas and Adenocarcinomas	TCGA-LIHC	Liver Hepatocellular Carcinoma	N0	M0	T1	Stage I
TCGA-DD-A1EG-01A-11R-A213-07	TCGA-DD-A1EG	TCGA-DD-A1EG-01A	TP	Primary solid Tumor	1386		1372	1372	45.7333	1	Dead	male	stage i	20	No	not reported	no	2007	7th	M0	Liver	N0	Liver	T1	Stage I	Hepatocellular carcinoma, NOS	158560c6-156d-5bd8-8f68-b849f97902f4	C22.0	not reported	No	28108	82	Not Reported	29.0533	168	white	76	-28108	1931	2010	TCGA-DD-A1EG-01A	Liver and intrahepatic bile ducts	Adenomas and Adenocarcinomas	TCGA-LIHC	Liver Hepatocellular Carcinoma	N0	M0	T1	Stage I
TCGA-DD-AAE3-01A-11R-A41C-07	TCGA-DD-AAE3	TCGA-DD-AAE3-01A	TP	Primary solid Tumor	342	566		566	18.8667	0	Alive	male	stage i	30	No	not reported	no	2013	7th	M0	Liver	N0	Liver	T1	Stage I	Hepatocellular carcinoma, NOS	b5c23e85-5057-558a-bf91-901c86220dd5	C22.0	not reported	No	18271	73	Not Reported	26.8136	165	asian	50	-18271	1963		TCGA-DD-AAE3-01A	Liver and intrahepatic bile ducts	Adenomas and Adenocarcinomas	TCGA-LIHC	Liver Hepatocellular Carcinoma	N0	M0	T1	Stage I
TCGA-G3-AAV6-01A-21R-A37K-07	TCGA-G3-AAV6	TCGA-G3-AAV6-01A	TP	Primary solid Tumor	24		65	65	2.16667	1	Dead	female	stage iiia	360	No	not reported	no	2013	7th	M0	Liver	N0	Liver	T3a	Stage IIIA	Hepatocellular carcinoma, NOS	eddd7444-9373-5cbe-b00f-db1501bc949d	C22.0	not reported	No	19556	78	Not Reported	28.6501	165	white	53	-19556	1960	2013	TCGA-G3-AAV6-01A	Liver and intrahepatic bile ducts	Adenomas and Adenocarcinomas	TCGA-LIHC	Liver Hepatocellular Carcinoma	N0	M0	T3	Stage III
TCGA-WX-AA44-01A-11R-A39D-07	TCGA-WX-AA44	TCGA-WX-AA44-01A	TP	Primary solid Tumor	924	615		615	20.5	0	Alive	female	stage i	90	No	not reported	no	2011	7th	MX	Liver	NX	Liver	T1	Stage I	Hepatocellular carcinoma, NOS	f7e5c78f-4e01-5acc-876d-14a91cf5fd89	C22.0	not reported	No	23654	61	Not Reported	26.4024	152	white	64	-23654	1947		TCGA-WX-AA44-01A	Liver and intrahepatic bile ducts	Adenomas and Adenocarcinomas	TCGA-LIHC	Liver Hepatocellular Carcinoma	NX	MX	T1	Stage I
TCGA-DD-AAVU-01A-11R-A41C-07	TCGA-DD-AAVU	TCGA-DD-AAVU-01A	TP	Primary solid Tumor	1938	2202		2202	73.4	0	Alive	male	stage ii	40	No	not reported	no	2008	6th	M0	Liver	N0	Liver	T2	Stage II	Hepatocellular carcinoma, NOS	f10267ac-12d1-5386-a92e-fdf5d59ca07a	C22.0	not reported	No	16889	88	Not Reported	34.375	160	asian	46	-16889	1962		TCGA-DD-AAVU-01A	Liver and intrahepatic bile ducts	Adenomas and Adenocarcinomas	TCGA-LIHC	Liver Hepatocellular Carcinoma	N0	M0	T2	Stage II
TCGA-DD-A3A3-01A-11R-A22L-07	TCGA-DD-A3A3	TCGA-DD-A3A3-01A	TP	Primary solid Tumor	4397		535	535	17.8333	1	Dead	male	stage i	250	No	not reported	no	1999	5th	M0	Liver	N0	Liver	T1	Stage I	Hepatocellular carcinoma, NOS	77b36f6d-6dcb-54d7-9d8e-b0c02a8b62e8	C22.0	not reported	No	16708	71	Not Reported	25.4581	167	asian	45	-16708	1954	2000	TCGA-DD-A3A3-01A	Liver and intrahepatic bile ducts	Adenomas and Adenocarcinomas	TCGA-LIHC	Liver Hepatocellular Carcinoma	N0	M0	T1	Stage I
TCGA-G3-AAV1-01A-11R-A38B-07	TCGA-G3-AAV1	TCGA-G3-AAV1-01A	TP	Primary solid Tumor	146		359	359	11.9667	1	Dead	male	stage iiic	470	No	not reported	no	2013	7th	M0	Liver	N0	Liver	T4	Stage IIIC	Hepatocellular carcinoma, NOS	a6abc2fc-b447-5cbb-98a6-70c4f70fa60f	C22.0	not reported	No	18973	99	Not Reported	30.2189	181	asian	51	-18973	1962	2013	TCGA-G3-AAV1-01A	Liver and intrahepatic bile ducts	Adenomas and Adenocarcinomas	TCGA-LIHC	Liver Hepatocellular Carcinoma	N0	M0	T4	Stage III
TCGA-BC-A3KF-01A-11R-A213-07	TCGA-BC-A3KF	TCGA-BC-A3KF-01A	TP	Primary solid Tumor	91	8		8	0.266667	0	Alive	female	stage i	340	No	not reported	no	2011	7th	M0	Liver	NX	Liver	T1	Stage I	Hepatocellular carcinoma, NOS	39545a2d-32a5-57e0-8380-a98dfbb45241	C22.0	not reported	No	24328	58	Not Reported	19.3792	173	white	66	-24328	1945		TCGA-BC-A3KF-01A	Liver and intrahepatic bile ducts	Adenomas and Adenocarcinomas	TCGA-LIHC	Liver Hepatocellular Carcinoma	NX	M0	T1	Stage I
TCGA-RC-A6M6-01A-11R-A32O-07	TCGA-RC-A6M6	TCGA-RC-A6M6-01A	TP	Primary solid Tumor	748	9		9	0.3	0	Alive	male	stage ii	110	No	not reported	no	2011	7th	M0	Liver	NX	Liver	T2	Stage II	Hepatocellular carcinoma, NOS	662b502c-201b-54dc-b369-307114927cef	C22.0	not reported	No	27649		Not Reported			white	75	-27649	1936		TCGA-RC-A6M6-01A	Liver and intrahepatic bile ducts	Adenomas and Adenocarcinomas	TCGA-LIHC	Liver Hepatocellular Carcinoma	NX	M0	T2	Stage II
TCGA-CC-A7II-01A-11R-A33J-07	TCGA-CC-A7II	TCGA-CC-A7II-01A	TP	Primary solid Tumor	169	399		399	13.3	0	Alive	male	stage iiia	400	No	not reported	no	2013	6th	M0	Liver	N0	Liver	T3	Stage IIIA	Hepatocellular carcinoma, NOS	35823d42-18c6-5544-8525-e52a5aedf382	C22.0	not reported	No	20079	52	Not Reported	18.424	168	asian	54	-20079	1959		TCGA-CC-A7II-01A	Liver and intrahepatic bile ducts	Adenomas and Adenocarcinomas	TCGA-LIHC	Liver Hepatocellular Carcinoma	N0	M0	T3	Stage III
TCGA-DD-A1EK-01A-11R-A213-07	TCGA-DD-A1EK	TCGA-DD-A1EK-01A	TP	Primary solid Tumor	819		558	558	18.6	1	Dead	female	stage ivb	40	No	not reported	no	2008	6th	M1	Liver	N0	Liver	T4	Stage IVB	Hepatocellular carcinoma, NOS	8dc59b50-8cb6-5c99-9b8f-d8d09fa9bff6	C22.0	not reported	No	23437	97	Not Reported	38.3687	159	white	64	-23437	1944	2009	TCGA-DD-A1EK-01A	Liver and intrahepatic bile ducts	Adenomas and Adenocarcinomas	TCGA-LIHC	Liver Hepatocellular Carcinoma	N0	M1	T4	Stage IV
TCGA-2Y-A9GW-01A-11R-A38B-07	TCGA-2Y-A9GW	TCGA-2Y-A9GW-01A	TP	Primary solid Tumor	2375		1271	1271	42.3667	1	Dead	male	stage i	80	No	not reported	no	2007	6th	MX	Liver	N0	Liver	T1	Stage I	Hepatocellular carcinoma, NOS	666b8bc5-82f1-509e-947f-ae1a0af6a7c1	C22.0	not reported	No	23587	139	Not Reported	41.9635	182	white	64	-23587	1943	2010	TCGA-2Y-A9GW-01A	Liver and intrahepatic bile ducts	Adenomas and Adenocarcinomas	TCGA-LIHC	Liver Hepatocellular Carcinoma	N0	MX	T1	Stage I
TCGA-DD-AACG-01A-11R-A41C-07	TCGA-DD-AACG	TCGA-DD-AACG-01A	TP	Primary solid Tumor	1931		469	469	15.6333	1	Dead	male	stage ii	280	No	not reported	no	2008	6th	M0	Liver	N0	Liver	T2	Stage II	Hepatocellular carcinoma, NOS	be4e43dc-7464-5881-817c-6ed9124f5493	C22.0	not reported	No	19174	65	Not Reported	23.03	168	asian	52	-19174	1956	2009	TCGA-DD-AACG-01A	Liver and intrahepatic bile ducts	Adenomas and Adenocarcinomas	TCGA-LIHC	Liver Hepatocellular Carcinoma	N0	M0	T2	Stage II
TCGA-DD-AADD-01A-11R-A41C-07	TCGA-DD-AADD	TCGA-DD-AADD-01A	TP	Primary solid Tumor	931	1231		1231	41.0333	0	Alive	male	stage i	30	No	not reported	no	2011	7th	M0	Liver	N0	Liver	T1	Stage I	Hepatocellular carcinoma, NOS	bb2c804e-f198-570e-9e51-533c2b8a7125	C22.0	not reported	No	18752	68	Not Reported	24.093	168	asian	51	-18752	1960		TCGA-DD-AADD-01A	Liver and intrahepatic bile ducts	Adenomas and Adenocarcinomas	TCGA-LIHC	Liver Hepatocellular Carcinoma	N0	M0	T1	Stage I
TCGA-ES-A2HT-01A-12R-A180-07	TCGA-ES-A2HT	TCGA-ES-A2HT-01A	TP	Primary solid Tumor	1392		438	438	14.6	1	Dead	male	stage i	340	No	not reported	no	2007	6th	MX	Liver	NX	Liver	T1	Stage I	Hepatocellular carcinoma, NOS	61369d5f-2073-5967-9e95-2abbbe878aa2	C22.0	not reported	No	20023	80	Not Reported	26.4236	174	black or african american	54	-20023	1953	2008	TCGA-ES-A2HT-01A	Liver and intrahepatic bile ducts	Adenomas and Adenocarcinomas	TCGA-LIHC	Liver Hepatocellular Carcinoma	NX	MX	T1	Stage I
TCGA-ZS-A9CE-01A-11R-A37K-07	TCGA-ZS-A9CE	TCGA-ZS-A9CE-01A	TP	Primary solid Tumor	967	1241		1241	41.3667	0	Alive	female	stage ii	10	Not Reported	not reported	yes	2011	7th	MX	Liver	NX	Liver	T2	Stage II	Hepatocellular carcinoma, NOS	d3d510bd-8237-5748-bfce-ae3fc95a18d0	C22.0	not reported	No	29051		Not Reported			white	79	-29051	1932		TCGA-ZS-A9CE-01A	Liver and intrahepatic bile ducts	Adenomas and Adenocarcinomas	TCGA-LIHC	Liver Hepatocellular Carcinoma	NX	MX	T2	Stage II
TCGA-DD-A118-01A-11R-A131-07	TCGA-DD-A118	TCGA-DD-A118-01A	TP	Primary solid Tumor	2854	3437		3437	114.567	0	Alive	female	stage ii	30	No	not reported	no	2003	6th	M0	Liver	N0	Liver	T2	Stage II	Hepatocellular carcinoma, NOS	187f81dc-ca2a-53f3-be82-7336fcbf5f03	C22.0	not reported	No	28406	75	Not Reported	26.2596	169	white	77	-28406	1926		TCGA-DD-A118-01A	Liver and intrahepatic bile ducts	Adenomas and Adenocarcinomas	TCGA-LIHC	Liver Hepatocellular Carcinoma	N0	M0	T2	Stage II
TCGA-2Y-A9HB-01A-11R-A39D-07	TCGA-2Y-A9HB	TCGA-2Y-A9HB-01A	TP	Primary solid Tumor	497	260		260	8.66667	0	Alive	male	stage i	80	No	not reported	no	2012	7th	MX	Liver	NX	Liver	T1	Stage I	Hepatocellular carcinoma, NOS	a817aecf-dd3d-5e03-8d58-e3faf7930d91	C22.0	not reported	No	24359	74	Not Reported	26.5338	167	not reported	66	-24359	1946		TCGA-2Y-A9HB-01A	Liver and intrahepatic bile ducts	Adenomas and Adenocarcinomas	TCGA-LIHC	Liver Hepatocellular Carcinoma	NX	MX	T1	Stage I
TCGA-DD-AAW2-01A-11R-A41C-07	TCGA-DD-AAW2	TCGA-DD-AAW2-01A	TP	Primary solid Tumor	1575	1855		1855	61.8333	0	Alive	male	stage i	70	No	not reported	no	2009	6th	M0	Liver	N0	Liver	T1	Stage I	Hepatocellular carcinoma, NOS	03275ef7-8af5-5719-a2f6-f2bdb9c71935	C22.0	not reported	No	25420	50	Not Reported	20.5457	156	asian	69	-25420	1940		TCGA-DD-AAW2-01A	Liver and intrahepatic bile ducts	Adenomas and Adenocarcinomas	TCGA-LIHC	Liver Hepatocellular Carcinoma	N0	M0	T1	Stage I
TCGA-DD-AACA-01A-11R-A41C-07	TCGA-DD-AACA	TCGA-DD-AACA-01A	TP	Primary solid Tumor	2057	2301		2301	76.7	0	Alive	male	stage i	120	No	not reported	no	2008	6th	M0	Liver	N0	Liver	T1	Stage I	Hepatocellular carcinoma, NOS	4eb035f5-7244-5c76-8f18-bf29360de1f7	C22.0	not reported	No	23973	70	Not Reported	25.7117	165	asian	65	-23973	1943		TCGA-DD-AACA-01A	Liver and intrahepatic bile ducts	Adenomas and Adenocarcinomas	TCGA-LIHC	Liver Hepatocellular Carcinoma	N0	M0	T1	Stage I
TCGA-DD-AADQ-01A-11R-A41C-07	TCGA-DD-AADQ	TCGA-DD-AADQ-01A	TP	Primary solid Tumor	169	436		436	14.5333	0	Alive	male	stage ii	70	No	not reported	no	2013	7th	M0	Liver	N0	Liver	T2	Stage II	Hepatocellular carcinoma, NOS	1cf84435-457c-5168-b1c5-38265983b8db	C22.0	not reported	No	21756	64	Not Reported	23.5078	165	asian	59	-21756	1954		TCGA-DD-AADQ-01A	Liver and intrahepatic bile ducts	Adenomas and Adenocarcinomas	TCGA-LIHC	Liver Hepatocellular Carcinoma	N0	M0	T2	Stage II
TCGA-G3-A3CJ-01A-11R-A213-07	TCGA-G3-A3CJ	TCGA-G3-A3CJ-01A	TP	Primary solid Tumor	113	594		594	19.8	0	Alive	male	stage ii	20	No	not reported	no	2011	7th	M0	Liver	N0	Liver	T2	Stage II	Hepatocellular carcinoma, NOS	91a50186-51bc-56b3-909d-c6358ca63be1	C22.0	not reported	No	19305	72	Not Reported	23.7812	174	american indian or alaska native	52	-19305	1959		TCGA-G3-A3CJ-01A	Liver and intrahepatic bile ducts	Adenomas and Adenocarcinomas	TCGA-LIHC	Liver Hepatocellular Carcinoma	N0	M0	T2	Stage II
TCGA-2Y-A9GV-01A-11R-A38B-07	TCGA-2Y-A9GV	TCGA-2Y-A9GV-01A	TP	Primary solid Tumor	2431		2532	2532	84.4	1	Dead	female	stage i	120	Not Reported	not reported	yes	2007	6th	MX	Liver	NX	Liver	T1	Stage I	Hepatocellular carcinoma, NOS	b2d7952d-da97-591e-88d8-3fcf74070e28	C22.0	not reported	No	20011	85	Not Reported	30.478	167	white	54	-20011	1953	2013	TCGA-2Y-A9GV-01A	Liver and intrahepatic bile ducts	Adenomas and Adenocarcinomas	TCGA-LIHC	Liver Hepatocellular Carcinoma	NX	MX	T1	Stage I
TCGA-BC-A217-01A-11R-A155-07	TCGA-BC-A217	TCGA-BC-A217-01A	TP	Primary solid Tumor	408	421	1397	1397	46.5667	1	Dead	female	stage ii	240	No	not reported	no	2010	7th	M0	Liver	NX	Liver	T2	Stage II	Hepatocellular carcinoma, NOS	4aaa3333-63e9-5d5b-8923-abd2e8a626ea	C22.0	not reported	No	27411	81	Not Reported	30.4867	163	white	75	-27411	1935		TCGA-BC-A217-01A	Liver and intrahepatic bile ducts	Adenomas and Adenocarcinomas	TCGA-LIHC	Liver Hepatocellular Carcinoma	NX	M0	T2	Stage II
TCGA-KR-A7K8-01A-11R-A33J-07	TCGA-KR-A7K8	TCGA-KR-A7K8-01A	TP	Primary solid Tumor	435	906		906	30.2	0	Alive	male	stage i	80	No	not reported	no	2012	7th	M0	Liver	N0	Liver	T1	Stage I	Hepatocellular carcinoma, NOS	383ab90e-3bdd-5eb6-ad11-f752b062787a	C22.0	not reported	No	20914	109	Not Reported	37.7163	170	not reported	57	-20914	1955		TCGA-KR-A7K8-01A	Liver and intrahepatic bile ducts	Adenomas and Adenocarcinomas	TCGA-LIHC	Liver Hepatocellular Carcinoma	N0	M0	T1	Stage I
TCGA-DD-AACI-01A-11R-A41C-07	TCGA-DD-AACI	TCGA-DD-AACI-01A	TP	Primary solid Tumor	1870	1618		1618	53.9333	0	Alive	male	stage ii	320	No	not reported	no	2008	6th	M0	Liver	N0	Liver	T2	Stage II	Hepatocellular carcinoma, NOS	39264c87-e1c3-5906-a34c-4db9767f76a8	C22.0	not reported	No	25236	48	Not Reported	19.9792	155	asian	69	-25236	1939		TCGA-DD-AACI-01A	Liver and intrahepatic bile ducts	Adenomas and Adenocarcinomas	TCGA-LIHC	Liver Hepatocellular Carcinoma	N0	M0	T2	Stage II
TCGA-BD-A2L6-01A-11R-A213-07	TCGA-BD-A2L6	TCGA-BD-A2L6-01A	TP	Primary solid Tumor	148	1363		1363	45.4333	0	Alive	male	not reported	480	No	not reported	no	2011	7th	MX	Liver	NX	Liver	T2		Hepatocellular carcinoma, NOS	7d79704f-013a-5cd8-8b88-5e628c48e98c	C22.0	not reported	No	25489	110	Not Reported	38.9739	168	white	69	-25489	1942		TCGA-BD-A2L6-01A	Liver and intrahepatic bile ducts	Adenomas and Adenocarcinomas	TCGA-LIHC	Liver Hepatocellular Carcinoma	NX	MX	T2	other
TCGA-DD-A11B-01A-11R-A131-07	TCGA-DD-A11B	TCGA-DD-A11B-01A	TP	Primary solid Tumor	1975		14	14	0.466667	1	Dead	male	stage i	280	No	not reported	no	2005	6th	M0	Liver	N0	Liver	T1	Stage I	Hepatocellular carcinoma, NOS	262d2169-69bc-541d-a413-2aabdbbf98a8	C22.0	not reported	No	26857	134	Not Reported	40.9023	181	white	73	-26857	1932	2005	TCGA-DD-A11B-01A	Liver and intrahepatic bile ducts	Adenomas and Adenocarcinomas	TCGA-LIHC	Liver Hepatocellular Carcinoma	N0	M0	T1	Stage I
TCGA-DD-AACL-01A-11R-A41C-07	TCGA-DD-AACL	TCGA-DD-AACL-01A	TP	Primary solid Tumor	1826	58	107	107	3.56667	1	Dead	female	stage i	280	No	not reported	no	2008	6th	M0	Liver	N0	Liver	T1	Stage I	Hepatocellular carcinoma, NOS	ce07d155-73af-5a98-9f74-d29f1cfb286e	C22.0	not reported	No	24355	69	Not Reported	30.6667	150	asian	66	-24355	1942		TCGA-DD-AACL-01A	Liver and intrahepatic bile ducts	Adenomas and Adenocarcinomas	TCGA-LIHC	Liver Hepatocellular Carcinoma	N0	M0	T1	Stage I
TCGA-BW-A5NP-01A-11R-A27V-07	TCGA-BW-A5NP	TCGA-BW-A5NP-01A	TP	Primary solid Tumor	1057	0		0	0	0	Alive	female	stage iv	290	No	not reported	no	2010	7th	M1	Liver	N0	Liver	T2	Stage IV	Hepatocellular carcinoma, NOS	a62e0e69-b21e-5c47-87d4-0802a321c05c	C22.0	not reported	No	9809		Not Reported			white	26	-9809	1984		TCGA-BW-A5NP-01A	Liver and intrahepatic bile ducts	Adenomas and Adenocarcinomas	TCGA-LIHC	Liver Hepatocellular Carcinoma	N0	M1	T2	Stage IV
TCGA-MI-A75I-01A-11R-A32O-07	TCGA-MI-A75I	TCGA-MI-A75I-01A	TP	Primary solid Tumor	665	630		630	21	0	Alive	male	not reported	50	No	not reported	no	2011	7th	MX	Liver	NX	Liver	T2		Hepatocellular carcinoma, NOS	b4652c31-8760-5d84-966f-c36de439f982	C22.0	not reported	No	22341	100	Not Reported	28.2933	188	black or african american	61	-22341	1950		TCGA-MI-A75I-01A	Liver and intrahepatic bile ducts	Adenomas and Adenocarcinomas	TCGA-LIHC	Liver Hepatocellular Carcinoma	NX	MX	T2	other
TCGA-DD-A73C-01A-12R-A33J-07	TCGA-DD-A73C	TCGA-DD-A73C-01A	TP	Primary solid Tumor	288	701		701	23.3667	0	Alive	female	stage iiia	160	No	not reported	no	2012	7th	M0	Liver	N0	Liver	T3a	Stage IIIA	Hepatocellular carcinoma, NOS	e6edb4c6-0879-536f-a35c-ae00ebb37058	C22.0	not reported	No	23782	49	Not Reported	19.3821	159	white	65	-23782	1947		TCGA-DD-A73C-01A	Liver and intrahepatic bile ducts	Adenomas and Adenocarcinomas	TCGA-LIHC	Liver Hepatocellular Carcinoma	N0	M0	T3	Stage III
TCGA-ZP-A9D1-01A-11R-A38B-07	TCGA-ZP-A9D1	TCGA-ZP-A9D1-01A	TP	Primary solid Tumor	699	21		21	0.7	0	Alive	female	not reported	70	Not Reported	not reported	yes	2012	7th	MX	Liver	NX	Liver	T1		Hepatocellular carcinoma, NOS	8ca2e18b-8085-5d99-90b8-259dbb0bacf7	C22.0	not reported	No	20584	130	Not Reported	44.9827	170	white	56	-20584	1956		TCGA-ZP-A9D1-01A	Liver and intrahepatic bile ducts	Adenomas and Adenocarcinomas	TCGA-LIHC	Liver Hepatocellular Carcinoma	NX	MX	T1	other
TCGA-DD-A73B-01A-12R-A32O-07	TCGA-DD-A73B	TCGA-DD-A73B-01A	TP	Primary solid Tumor	345		283	283	9.43333	1	Dead	female	stage i	150	No	not reported	no	2012	7th	M0	Liver	N0	Liver	T1	Stage I	Hepatocellular carcinoma, NOS	99570655-63e7-59ea-ae37-ea5c80f7c1d8	C22.0	not reported	No	26390	74	Not Reported	31.2026	154	white	72	-26390	1940	2012	TCGA-DD-A73B-01A	Liver and intrahepatic bile ducts	Adenomas and Adenocarcinomas	TCGA-LIHC	Liver Hepatocellular Carcinoma	N0	M0	T1	Stage I
TCGA-G3-A3CH-01A-11R-A22L-07	TCGA-G3-A3CH	TCGA-G3-A3CH-01A	TP	Primary solid Tumor	296	780		780	26	0	Alive	male	stage iiia	120	No	not reported	no	2010	7th	M0	Liver	N0	Liver	T3a	Stage IIIA	Hepatocellular carcinoma, NOS	0048391f-a4d5-5c21-8c16-a43e85567785	C22.0	not reported	No	19473	74	Not Reported	23.3556	178	asian	53	-19473	1957		TCGA-G3-A3CH-01A	Liver and intrahepatic bile ducts	Adenomas and Adenocarcinomas	TCGA-LIHC	Liver Hepatocellular Carcinoma	N0	M0	T3	Stage III
TCGA-DD-AAEB-01A-11R-A41C-07	TCGA-DD-AAEB	TCGA-DD-AAEB-01A	TP	Primary solid Tumor	468	478		478	15.9333	0	Alive	male	stage i	70	No	not reported	no	2012	7th	M0	Liver	N0	Liver	T1	Stage I	Hepatocellular carcinoma, NOS	6175e7f8-b521-5b04-9820-611f40a36f90	C22.0	not reported	No	22121	75	Not Reported	28.9341	161	asian	60	-22121	1952		TCGA-DD-AAEB-01A	Liver and intrahepatic bile ducts	Adenomas and Adenocarcinomas	TCGA-LIHC	Liver Hepatocellular Carcinoma	N0	M0	T1	Stage I
TCGA-DD-A3A1-01A-11R-A213-07	TCGA-DD-A3A1	TCGA-DD-A3A1-01A	TP	Primary solid Tumor	3753		233	233	7.76667	1	Dead	male	stage iiia	240	No	not reported	no	2001	5th	M0	Liver	N0	Liver	T3b	Stage IIIA	Hepatocellular carcinoma, NOS	cf4d5896-daef-5ce7-bfa1-87a1d9bb7006	C22.0	not reported	No	24046	78	Not Reported	22.7904	185	not reported	65	-24046	1936	2001	TCGA-DD-A3A1-01A	Liver and intrahepatic bile ducts	Adenomas and Adenocarcinomas	TCGA-LIHC	Liver Hepatocellular Carcinoma	N0	M0	T3	Stage III
TCGA-CC-A7IH-01A-11R-A33J-07	TCGA-CC-A7IH	TCGA-CC-A7IH-01A	TP	Primary solid Tumor	181	365		365	12.1667	0	Alive	male	stage iiia	190	No	not reported	no	2013	6th	M0	Liver	N0	Liver	T3	Stage IIIA	Hepatocellular carcinoma, NOS	389dc3d6-b8b5-53bd-b8b3-f18fdef091b6	C22.0	not reported	No	21381	56	Not Reported	18.2857	175	asian	58	-21381	1955		TCGA-CC-A7IH-01A	Liver and intrahepatic bile ducts	Adenomas and Adenocarcinomas	TCGA-LIHC	Liver Hepatocellular Carcinoma	N0	M0	T3	Stage III
TCGA-DD-AAVQ-01A-11R-A41C-07	TCGA-DD-AAVQ	TCGA-DD-AAVQ-01A	TP	Primary solid Tumor	2464	2728		2728	90.9333	0	Alive	male	stage i	80	No	not reported	no	2007	6th	M0	Liver	N0	Liver	T1	Stage I	Hepatocellular carcinoma, NOS	b240ea14-e514-5cda-a051-b531165b6758	C22.0	not reported	No	13911	72	Not Reported	24.623	171	asian	38	-13911	1969		TCGA-DD-AAVQ-01A	Liver and intrahepatic bile ducts	Adenomas and Adenocarcinomas	TCGA-LIHC	Liver Hepatocellular Carcinoma	N0	M0	T1	Stage I
TCGA-EP-A2KB-01A-11R-A180-07	TCGA-EP-A2KB	TCGA-EP-A2KB-01A	TP	Primary solid Tumor	50	334	596	596	19.8667	1	Dead	female	stage i	1210	No	not reported	no	2011	7th	MX	Liver	NX	Liver	T1	Stage I	Hepatocellular carcinoma, NOS	a3ab57c4-5062-5e33-88f7-777ea976c5d5	C22.0	not reported	No	16835	81	Not Reported	29.7521	165	white	46	-16835	1965		TCGA-EP-A2KB-01A	Liver and intrahepatic bile ducts	Adenomas and Adenocarcinomas	TCGA-LIHC	Liver Hepatocellular Carcinoma	NX	MX	T1	Stage I
TCGA-NI-A8LF-01A-11R-A36F-07	TCGA-NI-A8LF	TCGA-NI-A8LF-01A	TP	Primary solid Tumor	422	799		799	26.6333	0	Alive	male	stage i	240	No	not reported	no	2012	7th	MX	Liver	NX	Liver	T1	Stage I	Hepatocellular carcinoma, NOS	2afdda48-0d03-5dc4-8c16-381514b8c73c	C22.0	not reported	No	27162	104	Not Reported	35.5665	171	white	74	-27162	1938		TCGA-NI-A8LF-01A	Liver and intrahepatic bile ducts	Adenomas and Adenocarcinomas	TCGA-LIHC	Liver Hepatocellular Carcinoma	NX	MX	T1	Stage I
TCGA-CC-5262-01A-01R-A131-07	TCGA-CC-5262	TCGA-CC-5262-01A	TP	Primary solid Tumor	97	0	103	103	3.43333	1	Dead	male	stage iiic	800	No	not reported	no	2010	7th	M0	Liver	N0	Liver	T4	Stage IIIC	Hepatocellular carcinoma, NOS	7ecca1e2-25e7-57f3-8fcb-5856558c3573	C22.0	not reported	No	24787	62	Not Reported	21.4533	170	asian	67	-24787	1943		TCGA-CC-5262-01A	Liver and intrahepatic bile ducts	Adenomas and Adenocarcinomas	TCGA-LIHC	Liver Hepatocellular Carcinoma	N0	M0	T4	Stage III
TCGA-2Y-A9H7-01A-11R-A39D-07	TCGA-2Y-A9H7	TCGA-2Y-A9H7-01A	TP	Primary solid Tumor	846	1168		1168	38.9333	0	Alive	female	stage i	140	Not Reported	not reported	yes	2011	7th	MX	Liver	N0	Liver	T1	Stage I	Hepatocellular carcinoma, NOS	85bf2c64-4177-5f79-ae5a-7cb4847ab7e3	C22.0	not reported	No	29752	104	Not Reported	42.1924	157	white	81	-29752	1930		TCGA-2Y-A9H7-01A	Liver and intrahepatic bile ducts	Adenomas and Adenocarcinomas	TCGA-LIHC	Liver Hepatocellular Carcinoma	N0	MX	T1	Stage I
TCGA-2Y-A9HA-01A-11R-A39D-07	TCGA-2Y-A9HA	TCGA-2Y-A9HA-01A	TP	Primary solid Tumor	713		36	36	1.2	1	Dead	male	stage ii	90	No	not reported	no	2012	7th	MX	Liver	NX	Liver	T2	Stage II	Hepatocellular carcinoma, NOS	58d5083c-2239-5c13-b21b-a6c9fb2bd64a	C22.0	not reported	No	25892	69	Not Reported	24.1588	169	white	70	-25892	1942	2012	TCGA-2Y-A9HA-01A	Liver and intrahepatic bile ducts	Adenomas and Adenocarcinomas	TCGA-LIHC	Liver Hepatocellular Carcinoma	NX	MX	T2	Stage II
TCGA-RC-A6M3-01A-11R-A32O-07	TCGA-RC-A6M3	TCGA-RC-A6M3-01A	TP	Primary solid Tumor	1539	0		0	0	0	Alive	male	stage ii	50	No	not reported	no	2009	6th	M0	Liver	N0	Liver	T2	Stage II	Hepatocellular carcinoma, NOS	d948e9fa-5b83-515e-ad95-e9564d4a1a99	C22.0	not reported	No	8899		Not Reported		175	american indian or alaska native	24	-8899	1985		TCGA-RC-A6M3-01A	Liver and intrahepatic bile ducts	Adenomas and Adenocarcinomas	TCGA-LIHC	Liver Hepatocellular Carcinoma	N0	M0	T2	Stage II
TCGA-UB-A7MF-01A-11R-A33J-07	TCGA-UB-A7MF	TCGA-UB-A7MF-01A	TP	Primary solid Tumor	240		214	214	7.13333	1	Dead	male	stage iiia	380	Not Reported	not reported	yes	2013	7th	MX	Liver	NX	Liver	T3a	Stage IIIA	Hepatocellular carcinoma, NOS	b2f56f65-04d4-5cf8-ade9-4297ddba0313	C22.0	not reported	No	20815	95	Not Reported	24.9836	195	white	56	-20815	1957	2013	TCGA-UB-A7MF-01A	Liver and intrahepatic bile ducts	Adenomas and Adenocarcinomas	TCGA-LIHC	Liver Hepatocellular Carcinoma	NX	MX	T3	Stage III
TCGA-EP-A2KC-01A-11R-A213-07	TCGA-EP-A2KC	TCGA-EP-A2KC-01A	TP	Primary solid Tumor	30		19	19	0.633333	1	Dead	male	stage i	260	No	not reported	no	2011	7th	MX	Liver	NX	Liver	T1	Stage I	Hepatocellular carcinoma, NOS	3356d08e-a5b7-5067-badf-b55577bc5de9	C22.0	not reported	No	22677		Not Reported		171	black or african american	62	-22677	1949	2011	TCGA-EP-A2KC-01A	Liver and intrahepatic bile ducts	Adenomas and Adenocarcinomas	TCGA-LIHC	Liver Hepatocellular Carcinoma	NX	MX	T1	Stage I
TCGA-LG-A9QD-01A-11R-A38B-07	TCGA-LG-A9QD	TCGA-LG-A9QD-01A	TP	Primary solid Tumor	28	366		366	12.2	0	Alive	male	stage iiia	1580	No	not reported	no	2013	7th	M0	Liver	N0	Liver	T3a	Stage IIIA	Hepatocellular carcinoma, NOS	d28e833a-d213-5a32-abaf-ab7a91dcbecc	C22.0	not reported	No	24969	74	Not Reported	26.2188	168	white	68	-24969	1945		TCGA-LG-A9QD-01A	Liver and intrahepatic bile ducts	Adenomas and Adenocarcinomas	TCGA-LIHC	Liver Hepatocellular Carcinoma	N0	M0	T3	Stage III
TCGA-DD-A39X-01A-11R-A213-07	TCGA-DD-A39X	TCGA-DD-A39X-01A	TP	Primary solid Tumor	4705		1694	1694	56.4667	1	Dead	female	stage i	120	No	not reported	no	1998	5th	M0	Liver	NX	Liver	T1	Stage I	Hepatocellular carcinoma, NOS	d4d14df0-f983-59a7-960a-6ba4c4ba534b	C22.0	not reported	No	28528	48	Not Reported	20.7756	152	white	78	-28528	1920	2002	TCGA-DD-A39X-01A	Liver and intrahepatic bile ducts	Adenomas and Adenocarcinomas	TCGA-LIHC	Liver Hepatocellular Carcinoma	NX	M0	T1	Stage I
TCGA-UB-A7ME-01A-11R-A33J-07	TCGA-UB-A7ME	TCGA-UB-A7ME-01A	TP	Primary solid Tumor	154	486		486	16.2	0	Alive	male	stage i	70	No	not reported	no	2013	7th	MX	Liver	NX	Liver	T1	Stage I	Hepatocellular carcinoma, NOS	a907aa77-de13-5ef5-bcd0-00b35d24108e	C22.0	not reported	No	18846	75	Not Reported	27.5482	165	asian	51	-18846	1962		TCGA-UB-A7ME-01A	Liver and intrahepatic bile ducts	Adenomas and Adenocarcinomas	TCGA-LIHC	Liver Hepatocellular Carcinoma	NX	MX	T1	Stage I
TCGA-XR-A8TF-01A-11R-A36F-07	TCGA-XR-A8TF	TCGA-XR-A8TF-01A	TP	Primary solid Tumor	481		693	693	23.1	1	Dead	male	stage i	250	No	not reported	no	2012	7th	MX	Liver	NX	Liver	T1	Stage I	Hepatocellular carcinoma, NOS	436b9dc6-ac97-5bbe-a939-795cd93a9fc7	C22.0	not reported	No	27145	57	Not Reported	20.6852	166	white	74	-27145	1938	2013	TCGA-XR-A8TF-01A	Liver and intrahepatic bile ducts	Adenomas and Adenocarcinomas	TCGA-LIHC	Liver Hepatocellular Carcinoma	NX	MX	T1	Stage I
TCGA-DD-AACB-01A-11R-A41C-07	TCGA-DD-AACB	TCGA-DD-AACB-01A	TP	Primary solid Tumor	2045	2324		2324	77.4667	0	Alive	female	stage i	410	No	not reported	no	2008	6th	M0	Liver	N0	Liver	T1	Stage I	Hepatocellular carcinoma, NOS	19ea620d-b5b1-55cc-aff5-891a520733e7	C22.0	not reported	No	27103	72	Not Reported	29.5858	156	asian	74	-27103	1934		TCGA-DD-AACB-01A	Liver and intrahepatic bile ducts	Adenomas and Adenocarcinomas	TCGA-LIHC	Liver Hepatocellular Carcinoma	N0	M0	T1	Stage I
TCGA-BC-A112-01A-11R-A131-07	TCGA-BC-A112	TCGA-BC-A112-01A	TP	Primary solid Tumor	538		153	153	5.1	1	Dead	male	not reported	70	Not Reported	not reported	yes	2009	6th	MX	Liver	NX	Liver	T3		Hepatocellular carcinoma, NOS	0d829df0-0fac-596b-92be-232fd6f9b675	C22.0	not reported	No	29511	97	Not Reported	35.629	165	white	80	-29511	1929	2009	TCGA-BC-A112-01A	Liver and intrahepatic bile ducts	Adenomas and Adenocarcinomas	TCGA-LIHC	Liver Hepatocellular Carcinoma	NX	MX	T3	other
TCGA-DD-AAD8-01A-11R-A41C-07	TCGA-DD-AAD8	TCGA-DD-AAD8-01A	TP	Primary solid Tumor	981	1219		1219	40.6333	0	Alive	female	stage i	30	No	not reported	no	2011	7th	M0	Liver	N0	Liver	T1	Stage I	Hepatocellular carcinoma, NOS	0134f3c2-c7c0-597d-8a97-5efe1a0e7c7a	C22.0	not reported	No	26781	57	Not Reported	24.6711	152	asian	73	-26781	1938		TCGA-DD-AAD8-01A	Liver and intrahepatic bile ducts	Adenomas and Adenocarcinomas	TCGA-LIHC	Liver Hepatocellular Carcinoma	N0	M0	T1	Stage I
TCGA-DD-AAVR-01A-11R-A41C-07	TCGA-DD-AAVR	TCGA-DD-AAVR-01A	TP	Primary solid Tumor	2355	2513		2513	83.7667	0	Alive	male	stage i	40	No	not reported	no	2007	6th	M0	Liver	N0	Liver	T1	Stage I	Hepatocellular carcinoma, NOS	f7f59c2b-ed4e-570d-8bfd-11d5208c35c4	C22.0	not reported	No	16157	69	Not Reported	25.3444	165	asian	44	-16157	1963		TCGA-DD-AAVR-01A	Liver and intrahepatic bile ducts	Adenomas and Adenocarcinomas	TCGA-LIHC	Liver Hepatocellular Carcinoma	N0	M0	T1	Stage I
TCGA-2Y-A9GX-01A-11R-A38B-07	TCGA-2Y-A9GX	TCGA-2Y-A9GX-01A	TP	Primary solid Tumor	2365	2442		2442	81.4	0	Alive	male	stage i	90	No	not reported	no	2007	6th	MX	Liver	NX	Liver	T1	Stage I	Hepatocellular carcinoma, NOS	dfe87fd0-2350-543a-9622-75696a2e66cc	C22.0	not reported	No	24963	104	Not Reported	33.9592	175	white	68	-24963	1939		TCGA-2Y-A9GX-01A	Liver and intrahepatic bile ducts	Adenomas and Adenocarcinomas	TCGA-LIHC	Liver Hepatocellular Carcinoma	NX	MX	T1	Stage I
TCGA-ED-A7PX-01A-51R-A352-07	TCGA-ED-A7PX	TCGA-ED-A7PX-01A	TP	Primary solid Tumor	86	6		6	0.2	0	Alive	female	stage ii	830	No	not reported	no	2013	7th	M0	Liver	NX	Liver	T2	Stage II	Hepatocellular carcinoma, NOS	af6bd9bd-6232-51b8-8c11-7c345d02f36d	C22.0	not reported	No	17638	43	Not Reported	16.5889	161	asian	48	-17638	1965		TCGA-ED-A7PX-01A	Liver and intrahepatic bile ducts	Adenomas and Adenocarcinomas	TCGA-LIHC	Liver Hepatocellular Carcinoma	NX	M0	T2	Stage II
TCGA-DD-AAVX-01A-11R-A41C-07	TCGA-DD-AAVX	TCGA-DD-AAVX-01A	TP	Primary solid Tumor	2039	1718		1718	57.2667	0	Alive	male	stage ii	50	No	not reported	no	2008	6th	M0	Liver	N0	Liver	T2	Stage II	Hepatocellular carcinoma, NOS	9efc0266-f7e1-511c-bef5-32f32e9c3ea8	C22.0	not reported	No	14016	65	Not Reported	20.5151	178	asian	38	-14016	1970		TCGA-DD-AAVX-01A	Liver and intrahepatic bile ducts	Adenomas and Adenocarcinomas	TCGA-LIHC	Liver Hepatocellular Carcinoma	N0	M0	T2	Stage II
TCGA-DD-A4NF-01A-11R-A27V-07	TCGA-DD-A4NF	TCGA-DD-A4NF-01A	TP	Primary solid Tumor	364	942		942	31.4	0	Alive	male	stage i	200	No	not reported	no	2011	7th	M0	Liver	N0	Liver	T1	Stage I	Hepatocellular carcinoma, NOS	11cb420d-48e0-5fc2-9679-d651a3c8ea5d	C22.0	not reported	No	26330	86	Not Reported	28.7347	173	white	72	-26330	1939		TCGA-DD-A4NF-01A	Liver and intrahepatic bile ducts	Adenomas and Adenocarcinomas	TCGA-LIHC	Liver Hepatocellular Carcinoma	N0	M0	T1	Stage I
TCGA-WQ-A9G7-01A-11R-A37K-07	TCGA-WQ-A9G7	TCGA-WQ-A9G7-01A	TP	Primary solid Tumor	165	30		30	1	0	Alive	female	not reported	160	No	not reported	no	2013	7th	M0	Liver	NX	Liver	T3a		Hepatocellular carcinoma, NOS	30bd927f-c5fc-5ef9-bde4-8e09b28ef949	C22.0	not reported	No		69	Not Reported	27.993	157	white	71		1942		TCGA-WQ-A9G7-01A	Liver and intrahepatic bile ducts	Adenomas and Adenocarcinomas	TCGA-LIHC	Liver Hepatocellular Carcinoma	NX	M0	T3	other
TCGA-DD-A73D-01A-12R-A32O-07	TCGA-DD-A73D	TCGA-DD-A73D-01A	TP	Primary solid Tumor	313	693		693	23.1	0	Alive	female	stage ii	250	No	not reported	no	2012	7th	MX	Liver	NX	Liver	T2	Stage II	Hepatocellular carcinoma, NOS	bffcc459-c221-5fc4-9d2a-6c9370fc4b39	C22.0	not reported	No	24941	102	Not Reported	35.2941	170	white	68	-24941	1944		TCGA-DD-A73D-01A	Liver and intrahepatic bile ducts	Adenomas and Adenocarcinomas	TCGA-LIHC	Liver Hepatocellular Carcinoma	NX	MX	T2	Stage II
TCGA-DD-AAE4-01A-11R-A41C-07	TCGA-DD-AAE4	TCGA-DD-AAE4-01A	TP	Primary solid Tumor	343	608		608	20.2667	0	Alive	female	stage i	30	No	not reported	no	2013	7th	M0	Liver	N0	Liver	T1	Stage I	Hepatocellular carcinoma, NOS	af2ca6e1-a68c-587e-926c-4c811e7d91b9	C22.0	not reported	No	18009	62	Not Reported	25.1532	157	asian	49	-18009	1964		TCGA-DD-AAE4-01A	Liver and intrahepatic bile ducts	Adenomas and Adenocarcinomas	TCGA-LIHC	Liver Hepatocellular Carcinoma	N0	M0	T1	Stage I
TCGA-DD-AADW-01A-11R-A39D-07	TCGA-DD-AADW	TCGA-DD-AADW-01A	TP	Primary solid Tumor	287	587		587	19.5667	0	Alive	male	stage i	30	No	not reported	no	2013	7th	M0	Liver	N0	Liver	T1	Stage I	Hepatocellular carcinoma, NOS	65079aa3-1f22-5aab-92cf-13129f2994c3	C22.0	not reported	No	17781	49	Not Reported	18.4425	163	asian	48	-17781	1965		TCGA-DD-AADW-01A	Liver and intrahepatic bile ducts	Adenomas and Adenocarcinomas	TCGA-LIHC	Liver Hepatocellular Carcinoma	N0	M0	T1	Stage I
TCGA-CC-A8HV-01A-11R-A36F-07	TCGA-CC-A8HV	TCGA-CC-A8HV-01A	TP	Primary solid Tumor	140	0	279	279	9.3	1	Dead	female	stage ii	230	No	not reported	no	2013	6th	M0	Liver	N0	Liver	T2	Stage II	Hepatocellular carcinoma, NOS	e3a96b8e-40b3-577d-8311-9eb7aa7005a2	C22.0	not reported	No	18935	51	Not Reported	20.1733	159	asian	51	-18935	1962		TCGA-CC-A8HV-01A	Liver and intrahepatic bile ducts	Adenomas and Adenocarcinomas	TCGA-LIHC	Liver Hepatocellular Carcinoma	N0	M0	T2	Stage II
TCGA-G3-A5SL-01A-11R-A27V-07	TCGA-G3-A5SL	TCGA-G3-A5SL-01A	TP	Primary solid Tumor	236	621		621	20.7	0	Alive	male	stage ii	220	No	not reported	no	2012	7th	M0	Liver	NX	Liver	T2	Stage II	Hepatocellular carcinoma, NOS	7513b6c6-1f95-5a0e-8283-d2a1011c57df	C22.0	not reported	No	25671	88	Not Reported	27.1605	180	white	70	-25671	1942		TCGA-G3-A5SL-01A	Liver and intrahepatic bile ducts	Adenomas and Adenocarcinomas	TCGA-LIHC	Liver Hepatocellular Carcinoma	NX	M0	T2	Stage II
TCGA-2Y-A9H8-01A-11R-A39D-07	TCGA-2Y-A9H8	TCGA-2Y-A9H8-01A	TP	Primary solid Tumor	792		633	633	21.1	1	Dead	female	not reported	80	No	not reported	no	2011	7th	MX	Liver	NX	Liver	T1		Hepatocellular carcinoma, NOS	ac62ff26-7d59-5dc0-9861-ff92547e2670	C22.0	not reported	No	31322	40	Not Reported	17.7778	150	white	85	-31322	1926	2012	TCGA-2Y-A9H8-01A	Liver and intrahepatic bile ducts	Adenomas and Adenocarcinomas	TCGA-LIHC	Liver Hepatocellular Carcinoma	NX	MX	T1	other
TCGA-DD-A3A9-01A-11R-A266-07	TCGA-DD-A3A9	TCGA-DD-A3A9-01A	TP	Primary solid Tumor	3584		931	931	31.0333	1	Dead	female	stage ivb	230	No	not reported	no	2001	5th	M1	Liver	N0	Liver	T4	Stage IVB	Hepatocellular carcinoma, NOS	6089c11d-4924-54d4-a8e3-717747994598	C22.0	not reported	No	23526	62	Not Reported	21.9671	168	white	64	-23526	1937	2003	TCGA-DD-A3A9-01A	Liver and intrahepatic bile ducts	Adenomas and Adenocarcinomas	TCGA-LIHC	Liver Hepatocellular Carcinoma	N0	M1	T4	Stage IV
TCGA-DD-A39W-01A-11R-A213-07	TCGA-DD-A39W	TCGA-DD-A39W-01A	TP	Primary solid Tumor	6014		827	827	27.5667	1	Dead	female	stage iii	180	No	not reported	no	1995	4th	M0	Liver	N0	Liver	T3	Stage III	Hepatocellular carcinoma, NOS	2d47515a-f371-58fc-8001-d398dd8cbe4d	C22.0	not reported	No	10699	74	Not Reported	23.6203	177	white	29	-10699	1966	1997	TCGA-DD-A39W-01A	Liver and intrahepatic bile ducts	Adenomas and Adenocarcinomas	TCGA-LIHC	Liver Hepatocellular Carcinoma	N0	M0	T3	Stage III
TCGA-DD-AAVW-01A-11R-A41C-07	TCGA-DD-AAVW	TCGA-DD-AAVW-01A	TP	Primary solid Tumor	2156	2317		2317	77.2333	0	Alive	male	stage i	20	No	not reported	no	2008	6th	M0	Liver	N0	Liver	T1	Stage I	Hepatocellular carcinoma, NOS	db7c1a7c-4175-53b1-a512-8457d410dd53	C22.0	not reported	No	12986	62	Not Reported	23.6244	162	asian	35	-12986	1973		TCGA-DD-AAVW-01A	Liver and intrahepatic bile ducts	Adenomas and Adenocarcinomas	TCGA-LIHC	Liver Hepatocellular Carcinoma	N0	M0	T1	Stage I
TCGA-MI-A75E-01A-11R-A32O-07	TCGA-MI-A75E	TCGA-MI-A75E-01A	TP	Primary solid Tumor	157	507		507	16.9	0	Alive	male	stage iiic	80	No	not reported	no	2013	7th	M0	Liver	N0	Liver	T4	Stage IIIC	Hepatocellular carcinoma, NOS	bcae9074-6ab3-5b77-9486-86f530ae0a5a	C22.0	not reported	No	22457	103	Not Reported	33.6327	175	white	61	-22457	1952		TCGA-MI-A75E-01A	Liver and intrahepatic bile ducts	Adenomas and Adenocarcinomas	TCGA-LIHC	Liver Hepatocellular Carcinoma	N0	M0	T4	Stage III
TCGA-5R-AAAM-01A-12R-A41C-07	TCGA-5R-AAAM	TCGA-5R-AAAM-01A	TP	Primary solid Tumor	35		46	46	1.53333	1	Dead	female	stage ii	730	No	not reported	no	2013	7th	M0	Liver	N0	Liver	T2	Stage II	Hepatocellular carcinoma, NOS	fd4e97be-9521-54ba-8618-d24fb3e4de8c	C22.0	not reported	No	24020	80	Not Reported	30.1103	163	white	65	-24020	1948	2013	TCGA-5R-AAAM-01A	Liver and intrahepatic bile ducts	Adenomas and Adenocarcinomas	TCGA-LIHC	Liver Hepatocellular Carcinoma	N0	M0	T2	Stage II
TCGA-PD-A5DF-01A-11R-A27V-07	TCGA-PD-A5DF	TCGA-PD-A5DF-01A	TP	Primary solid Tumor	1906		639	639	21.3	1	Dead	female	stage iiib	140	No	not reported	no	2007	6th	M0	Liver	N0	Liver	T4	Stage IIIB	Hepatocellular carcinoma, NOS	fae2738a-c190-5f09-a17e-8127c6ba73fd	C22.0	not reported	No	21414	72	Not Reported	25.8166	167	white	58	-21414	1949	2008	TCGA-PD-A5DF-01A	Liver and intrahepatic bile ducts	Adenomas and Adenocarcinomas	TCGA-LIHC	Liver Hepatocellular Carcinoma	N0	M0	T4	Stage III
TCGA-LG-A9QC-01A-11R-A37K-07	TCGA-LG-A9QC	TCGA-LG-A9QC-01A	TP	Primary solid Tumor	62	425		425	14.1667	0	Alive	male	stage i	1080	No	not reported	no	2013	7th	M0	Liver	NX	Liver	T1	Stage I	Hepatocellular carcinoma, NOS	66317052-4539-5177-a46d-b3b921eb993f	C22.0	not reported	No	17842	103	Not Reported	29.1421	188	white	48	-17842	1965		TCGA-LG-A9QC-01A	Liver and intrahepatic bile ducts	Adenomas and Adenocarcinomas	TCGA-LIHC	Liver Hepatocellular Carcinoma	NX	M0	T1	Stage I
TCGA-G3-A25T-01A-11R-A16W-07	TCGA-G3-A25T	TCGA-G3-A25T-01A	TP	Primary solid Tumor	1224	1553		1553	51.7667	0	Alive	female	stage iiia	70	No	not reported	no	2007	6th	M0	Liver	N0	Liver	T3	Stage IIIA	Hepatocellular carcinoma, NOS	5d8a8a50-f1dd-5e0c-8f7d-7afac74d1b31	C22.0	not reported	No	16461	64	Not Reported	22.9481	167	white	45	-16461	1962		TCGA-G3-A25T-01A	Liver and intrahepatic bile ducts	Adenomas and Adenocarcinomas	TCGA-LIHC	Liver Hepatocellular Carcinoma	N0	M0	T3	Stage III
TCGA-DD-AAE2-01A-11R-A41C-07	TCGA-DD-AAE2	TCGA-DD-AAE2-01A	TP	Primary solid Tumor	337	638		638	21.2667	0	Alive	male	stage i	20	No	not reported	no	2013	7th	M0	Liver	N0	Liver	T1	Stage I	Hepatocellular carcinoma, NOS	afaf61b5-1303-5f68-8128-bb076eb82082	C22.0	not reported	No	18695	82	Not Reported	27.0842	174	asian	51	-18695	1962		TCGA-DD-AAE2-01A	Liver and intrahepatic bile ducts	Adenomas and Adenocarcinomas	TCGA-LIHC	Liver Hepatocellular Carcinoma	N0	M0	T1	Stage I
TCGA-2V-A95S-01A-11R-A37K-07	TCGA-2V-A95S	TCGA-2V-A95S-01A	TP	Primary solid Tumor					0	0	Alive	male	stage ii	170	No	not reported	no		7th	MX	Liver	NX	Liver	T2	Stage II	Hepatocellular carcinoma, NOS	7c505805-781d-5617-81bf-c32bb12b4a48	C22.0	not reported	No		78	Not Reported	26.0617	173	asian					TCGA-2V-A95S-01A	Liver and intrahepatic bile ducts	Adenomas and Adenocarcinomas	TCGA-LIHC	Liver Hepatocellular Carcinoma	NX	MX	T2	Stage II
TCGA-ZS-A9CG-01A-11R-A37K-07	TCGA-ZS-A9CG	TCGA-ZS-A9CG-01A	TP	Primary solid Tumor	201	341		341	11.3667	0	Alive	male	stage ii	50	No	not reported	no	2013	7th	MX	Liver	NX	Liver	T2	Stage II	Hepatocellular carcinoma, NOS	919e5b67-16c0-52e2-ac43-27d1e0cc386e	C22.0	not reported	No	20100	94	Not Reported	29.3374	179	white	55	-20100	1958		TCGA-ZS-A9CG-01A	Liver and intrahepatic bile ducts	Adenomas and Adenocarcinomas	TCGA-LIHC	Liver Hepatocellular Carcinoma	NX	MX	T2	Stage II
TCGA-K7-A5RF-01A-11R-A28V-07	TCGA-K7-A5RF	TCGA-K7-A5RF-01A	TP	Primary solid Tumor	102	631		631	21.0333	0	Alive	male	stage i	1350	No	not reported	no	2012	7th	MX	Liver	NX	Liver	T1	Stage I	Hepatocellular carcinoma, NOS	55a2b445-e09f-5206-97d4-e1229cb7ad4e	C22.0	not reported	No	23557	75	Not Reported	23.9395	177	white	64	-23557	1948		TCGA-K7-A5RF-01A	Liver and intrahepatic bile ducts	Adenomas and Adenocarcinomas	TCGA-LIHC	Liver Hepatocellular Carcinoma	NX	MX	T1	Stage I
TCGA-G3-A5SI-01A-31R-A27V-07	TCGA-G3-A5SI	TCGA-G3-A5SI-01A	TP	Primary solid Tumor	418	447	768	768	25.6	1	Dead	male	stage ii	660	No	not reported	no	2011	7th	M0	Liver	N0	Liver	T2	Stage II	Hepatocellular carcinoma, NOS	9929bde9-ac3a-53dd-ac6f-5a2668667141	C22.0	not reported	No	16126	74	Not Reported	23.6203	177	asian	44	-16126	1967		TCGA-G3-A5SI-01A	Liver and intrahepatic bile ducts	Adenomas and Adenocarcinomas	TCGA-LIHC	Liver Hepatocellular Carcinoma	N0	M0	T2	Stage II
TCGA-DD-AAEG-01A-11R-A39D-07	TCGA-DD-AAEG	TCGA-DD-AAEG-01A	TP	Primary solid Tumor	529	719		719	23.9667	0	Alive	female	stage i	20	Not Reported	not reported	yes	2012	7th	M0	Liver	N0	Liver	T1	Stage I	Hepatocellular carcinoma, NOS	94d2474f-93de-50cd-8021-f29c706a5cf6	C22.0	not reported	No	21853	40	Not Reported	18.0172	149	asian	59	-21853	1953		TCGA-DD-AAEG-01A	Liver and intrahepatic bile ducts	Adenomas and Adenocarcinomas	TCGA-LIHC	Liver Hepatocellular Carcinoma	N0	M0	T1	Stage I
TCGA-ZP-A9CY-01A-11R-A38B-07	TCGA-ZP-A9CY	TCGA-ZP-A9CY-01A	TP	Primary solid Tumor	839	782		782	26.0667	0	Alive	female	not reported	30	No	not reported	no	2011	7th	MX	Liver	NX	Liver	T1		Hepatocellular carcinoma, NOS	b1fc6833-dee3-5be2-97e5-376aa2861668	C22.0	not reported	No	24223	83	Not Reported	35.9245	152	white	66	-24223	1945		TCGA-ZP-A9CY-01A	Liver and intrahepatic bile ducts	Adenomas and Adenocarcinomas	TCGA-LIHC	Liver Hepatocellular Carcinoma	NX	MX	T1	other
TCGA-ED-A4XI-01A-11R-A266-07	TCGA-ED-A4XI	TCGA-ED-A4XI-01A	TP	Primary solid Tumor	70	819		819	27.3	0	Alive	male	stage ii	2000	No	not reported	no	2012	7th	M0	Liver	N0	Liver	T2	Stage II	Hepatocellular carcinoma, NOS	f7fe495e-5e89-52a9-a829-3bf6b1b6f2d7	C22.0	not reported	No	21497	55	Not Reported	19.0311	170	asian	58	-21497	1954		TCGA-ED-A4XI-01A	Liver and intrahepatic bile ducts	Adenomas and Adenocarcinomas	TCGA-LIHC	Liver Hepatocellular Carcinoma	N0	M0	T2	Stage II
TCGA-2Y-A9GU-01A-11R-A38B-07	TCGA-2Y-A9GU	TCGA-2Y-A9GU-01A	TP	Primary solid Tumor	1752	1939		1939	64.6333	0	Alive	female	stage i	120	No	not reported	no	2009	6th	MX	Liver	NX	Liver	T1	Stage I	Hepatocellular carcinoma, NOS	da49717f-e4d6-55bb-9760-573c3dae1b56	C22.0	not reported	No	20187	78	Not Reported	32.8892	154	white	55	-20187	1954		TCGA-2Y-A9GU-01A	Liver and intrahepatic bile ducts	Adenomas and Adenocarcinomas	TCGA-LIHC	Liver Hepatocellular Carcinoma	NX	MX	T1	Stage I
TCGA-2Y-A9H4-01A-11R-A38B-07	TCGA-2Y-A9H4	TCGA-2Y-A9H4-01A	TP	Primary solid Tumor	1210	1452		1452	48.4	0	Alive	male	stage i	100	No	not reported	no	2010	7th	MX	Liver	N0	Liver	T1	Stage I	Hepatocellular carcinoma, NOS	0b934735-c994-5ec8-acf5-605884c92425	C22.0	not reported	No	25096	61	Not Reported	21.8724	167	black or african american	68	-25096	1942		TCGA-2Y-A9H4-01A	Liver and intrahepatic bile ducts	Adenomas and Adenocarcinomas	TCGA-LIHC	Liver Hepatocellular Carcinoma	N0	MX	T1	Stage I
TCGA-CC-A5UD-01A-11R-A28V-07	TCGA-CC-A5UD	TCGA-CC-A5UD-01A	TP	Primary solid Tumor	92	0	304	304	10.1333	1	Dead	male	stage iiia	310	No	not reported	no	2012	6th	M0	Liver	N0	Liver	T3	Stage IIIA	Hepatocellular carcinoma, NOS	c6f49c91-c636-52a3-941e-08ad39d023d1	C22.0	not reported	No	16702	62	Not Reported	21.4533	170	asian	45	-16702	1967		TCGA-CC-A5UD-01A	Liver and intrahepatic bile ducts	Adenomas and Adenocarcinomas	TCGA-LIHC	Liver Hepatocellular Carcinoma	N0	M0	T3	Stage III
TCGA-DD-AADC-01A-11R-A41C-07	TCGA-DD-AADC	TCGA-DD-AADC-01A	TP	Primary solid Tumor	945		425	425	14.1667	1	Dead	male	stage i	40	No	not reported	no	2011	7th	M0	Liver	N0	Liver	T1	Stage I	Hepatocellular carcinoma, NOS	6ec7690d-4a95-5595-8f30-b9f2d9f52977	C22.0	not reported	No	19527	81	Not Reported	26.1493	176	asian	53	-19527	1958	2012	TCGA-DD-AADC-01A	Liver and intrahepatic bile ducts	Adenomas and Adenocarcinomas	TCGA-LIHC	Liver Hepatocellular Carcinoma	N0	M0	T1	Stage I
TCGA-BW-A5NQ-01A-11R-A27V-07	TCGA-BW-A5NQ	TCGA-BW-A5NQ-01A	TP	Primary solid Tumor	1022	0		0	0	0	Alive	male	stage i	160	Not Reported	not reported	yes	2010	7th	MX	Liver	NX	Liver	T1	Stage I	Hepatocellular carcinoma, NOS	6e05fd03-0959-5a3a-b8be-ef2bb491449c	C22.0	not reported	No	23353		Not Reported			white	63	-23353	1947		TCGA-BW-A5NQ-01A	Liver and intrahepatic bile ducts	Adenomas and Adenocarcinomas	TCGA-LIHC	Liver Hepatocellular Carcinoma	NX	MX	T1	Stage I
TCGA-DD-AAC9-01A-11R-A41C-07	TCGA-DD-AAC9	TCGA-DD-AAC9-01A	TP	Primary solid Tumor	2069	347		347	11.5667	0	Alive	male	stage i	130	No	not reported	no	2008	6th	M0	Liver	N0	Liver	T1	Stage I	Hepatocellular carcinoma, NOS	c031bd4a-7e0b-54b6-972d-322ed7399f8b	C22.0	not reported	No	18911	81	Not Reported	26.7539	174	asian	51	-18911	1957		TCGA-DD-AAC9-01A	Liver and intrahepatic bile ducts	Adenomas and Adenocarcinomas	TCGA-LIHC	Liver Hepatocellular Carcinoma	N0	M0	T1	Stage I
TCGA-DD-A4NH-01A-11R-A27V-07	TCGA-DD-A4NH	TCGA-DD-A4NH-01A	TP	Primary solid Tumor	335	917		917	30.5667	0	Alive	female	stage iiib	270	No	not reported	no	2011	7th	M0	Liver	N0	Liver	T3b	Stage IIIB	Hepatocellular carcinoma, NOS	ef1b80e9-e8ae-5505-9cbb-48c8a31d757e	C22.0	not reported	No	23865	81	Not Reported	32.8614	157	white	65	-23865	1946		TCGA-DD-A4NH-01A	Liver and intrahepatic bile ducts	Adenomas and Adenocarcinomas	TCGA-LIHC	Liver Hepatocellular Carcinoma	N0	M0	T3	Stage III
TCGA-2Y-A9GS-01A-12R-A38B-07	TCGA-2Y-A9GS	TCGA-2Y-A9GS-01A	TP	Primary solid Tumor	2558		724	724	24.1333	1	Dead	male	not reported	80	No	not reported	no	2006	6th	MX	Liver	NX	Liver	T2		Hepatocellular carcinoma, NOS	419ef6d9-9ccf-5016-a250-501f4e0cbdc2	C22.0	not reported	No	21318	92	Not Reported	35.0556	162	white	58	-21318	1948	2007	TCGA-2Y-A9GS-01A	Liver and intrahepatic bile ducts	Adenomas and Adenocarcinomas	TCGA-LIHC	Liver Hepatocellular Carcinoma	NX	MX	T2	other
TCGA-DD-AAD2-01A-11R-A41C-07	TCGA-DD-AAD2	TCGA-DD-AAD2-01A	TP	Primary solid Tumor	1105	658		658	21.9333	0	Alive	male	stage i	30	No	not reported	no	2010	7th	M0	Liver	N0	Liver	T1	Stage I	Hepatocellular carcinoma, NOS	a6752562-ce67-5b4e-968a-68a4cc82478d	C22.0	not reported	No	24221	52	Not Reported	21.3675	156	asian	66	-24221	1944		TCGA-DD-AAD2-01A	Liver and intrahepatic bile ducts	Adenomas and Adenocarcinomas	TCGA-LIHC	Liver Hepatocellular Carcinoma	N0	M0	T1	Stage I
TCGA-DD-A73A-01A-12R-A32O-07	TCGA-DD-A73A	TCGA-DD-A73A-01A	TP	Primary solid Tumor	287	728		728	24.2667	0	Alive	male	stage i	60	No	not reported	no	2012	7th	M0	Liver	N0	Liver	T1	Stage I	Hepatocellular carcinoma, NOS	4b1d1e96-df63-5627-800e-83bdd744cd88	C22.0	not reported	No	26136	102	Not Reported	33.6901	174	white	71	-26136	1941		TCGA-DD-A73A-01A	Liver and intrahepatic bile ducts	Adenomas and Adenocarcinomas	TCGA-LIHC	Liver Hepatocellular Carcinoma	N0	M0	T1	Stage I
TCGA-DD-AACC-01A-11R-A41C-07	TCGA-DD-AACC	TCGA-DD-AACC-01A	TP	Primary solid Tumor	2029		1685	1685	56.1667	1	Dead	male	stage i	40	No	not reported	no	2008	6th	M0	Liver	N0	Liver	T1	Stage I	Hepatocellular carcinoma, NOS	f4d28b87-dbf4-56a0-8609-9623e62d3dd5	C22.0	not reported	No	22499	61	Not Reported	22.4059	165	asian	61	-22499	1947	2012	TCGA-DD-AACC-01A	Liver and intrahepatic bile ducts	Adenomas and Adenocarcinomas	TCGA-LIHC	Liver Hepatocellular Carcinoma	N0	M0	T1	Stage I
TCGA-DD-AACP-01A-11R-A41C-07	TCGA-DD-AACP	TCGA-DD-AACP-01A	TP	Primary solid Tumor	1625	415		415	13.8333	0	Alive	male	stage i	20	No	not reported	no	2009	6th	M0	Liver	N0	Liver	T1	Stage I	Hepatocellular carcinoma, NOS	424ed2d9-be84-5357-bd00-99862aabe58f	C22.0	not reported	No	23728	62	Not Reported	25.8065	155	asian	64	-23728	1945		TCGA-DD-AACP-01A	Liver and intrahepatic bile ducts	Adenomas and Adenocarcinomas	TCGA-LIHC	Liver Hepatocellular Carcinoma	N0	M0	T1	Stage I
TCGA-DD-AACK-01A-11R-A41C-07	TCGA-DD-AACK	TCGA-DD-AACK-01A	TP	Primary solid Tumor	1828	9		9	0.3	0	Alive	male	stage i	140	No	not reported	no	2008	6th	M0	Liver	N0	Liver	T1	Stage I	Hepatocellular carcinoma, NOS	e76d1e75-d536-5f2a-b62d-3a542628817b	C22.0	not reported	No	25796	68	Not Reported	22.9854	172	asian	70	-25796	1938		TCGA-DD-AACK-01A	Liver and intrahepatic bile ducts	Adenomas and Adenocarcinomas	TCGA-LIHC	Liver Hepatocellular Carcinoma	N0	M0	T1	Stage I
TCGA-G3-AAV2-01A-11R-A37K-07	TCGA-G3-AAV2	TCGA-G3-AAV2-01A	TP	Primary solid Tumor	136	372		372	12.4	0	Alive	male	stage i	500	No	not reported	no	2013	7th	M0	Liver	N0	Liver	T1	Stage I	Hepatocellular carcinoma, NOS	730122ee-d8a0-579e-93b3-b719b6b7eea0	C22.0	not reported	No	18363		Not Reported			white	50	-18363	1963		TCGA-G3-AAV2-01A	Liver and intrahepatic bile ducts	Adenomas and Adenocarcinomas	TCGA-LIHC	Liver Hepatocellular Carcinoma	N0	M0	T1	Stage I
TCGA-DD-AAD6-01A-11R-A41C-07	TCGA-DD-AAD6	TCGA-DD-AAD6-01A	TP	Primary solid Tumor	1035	672		672	22.4	0	Alive	male	stage iiia	70	No	not reported	no	2011	7th	M0	Liver	N0	Liver	T3a	Stage IIIA	Hepatocellular carcinoma, NOS	0a46b854-ad69-5814-9ee2-e7251f8415ac	C22.0	not reported	No	24185	93	Not Reported	33.3465	167	asian	66	-24185	1945		TCGA-DD-AAD6-01A	Liver and intrahepatic bile ducts	Adenomas and Adenocarcinomas	TCGA-LIHC	Liver Hepatocellular Carcinoma	N0	M0	T3	Stage III
TCGA-ZP-A9D2-01A-11R-A38B-07	TCGA-ZP-A9D2	TCGA-ZP-A9D2-01A	TP	Primary solid Tumor	654	743	765	765	25.5	1	Dead	male	not reported	60	No	not reported	no	2012	7th	MX	Liver	NX	Liver	T2		Hepatocellular carcinoma, NOS	679afc06-c097-55fa-9595-f0caf186d7c3	C22.0	not reported	No	18717	74	Not Reported	25.0135	172	white	51	-18717	1961		TCGA-ZP-A9D2-01A	Liver and intrahepatic bile ducts	Adenomas and Adenocarcinomas	TCGA-LIHC	Liver Hepatocellular Carcinoma	NX	MX	T2	other
TCGA-G3-A7M7-01A-12R-A352-07	TCGA-G3-A7M7	TCGA-G3-A7M7-01A	TP	Primary solid Tumor	112	361		361	12.0333	0	Alive	male	stage i	750	No	not reported	no	2013	7th	MX	Liver	NX	Liver	T1	Stage I	Hepatocellular carcinoma, NOS	5b5f92ec-f125-525c-87d5-3aa01b397857	C22.0	not reported	No	24002	77	Not Reported	23.5036	181	white	65	-24002	1948		TCGA-G3-A7M7-01A	Liver and intrahepatic bile ducts	Adenomas and Adenocarcinomas	TCGA-LIHC	Liver Hepatocellular Carcinoma	NX	MX	T1	Stage I
TCGA-DD-A4NE-01A-11R-A27V-07	TCGA-DD-A4NE	TCGA-DD-A4NE-01A	TP	Primary solid Tumor	631		660	660	22	1	Dead	female	stage iiia	200	No	not reported	no	2011	7th	M0	Liver	N0	Liver	T3a	Stage IIIA	Hepatocellular carcinoma, NOS	7d06c211-47ef-5988-bb42-c149fd591517	C22.0	not reported	No	27549	79	Not Reported	27.3356	170	white	75	-27549	1936	2012	TCGA-DD-A4NE-01A	Liver and intrahepatic bile ducts	Adenomas and Adenocarcinomas	TCGA-LIHC	Liver Hepatocellular Carcinoma	N0	M0	T3	Stage III
TCGA-RC-A7SB-01A-21R-A352-07	TCGA-RC-A7SB	TCGA-RC-A7SB-01A	TP	Primary solid Tumor	343	588		588	19.6	0	Alive	male	stage ii	110	No	not reported	no	2012	7th	M0	Liver	N0	Liver	T2	Stage II	Hepatocellular carcinoma, NOS	930e4890-9e7d-5b5b-a5a1-1b6fbb4ca62d	C22.0	not reported	No	19698	61	Not Reported	22.1367	166	asian	53	-19698	1959		TCGA-RC-A7SB-01A	Liver and intrahepatic bile ducts	Adenomas and Adenocarcinomas	TCGA-LIHC	Liver Hepatocellular Carcinoma	N0	M0	T2	Stage II
TCGA-DD-A39V-01A-11R-A213-07	TCGA-DD-A39V	TCGA-DD-A39V-01A	TP	Primary solid Tumor	4180		643	643	21.4333	1	Dead	male	stage ii	180	No	not reported	no	2000	5th	M0	Liver	NX	Liver	T2	Stage II	Hepatocellular carcinoma, NOS	7c057e0a-5e49-5214-bee7-db7152cb2688	C22.0	not reported	No	28254	79	Not Reported	26.0933	174	white	77	-28254	1923	2001	TCGA-DD-A39V-01A	Liver and intrahepatic bile ducts	Adenomas and Adenocarcinomas	TCGA-LIHC	Liver Hepatocellular Carcinoma	NX	M0	T2	Stage II
TCGA-DD-A1EL-01A-11R-A155-07	TCGA-DD-A1EL	TCGA-DD-A1EL-01A	TP	Primary solid Tumor	577		415	415	13.8333	1	Dead	male	stage ii	130	No	not reported	no	2009	6th	M0	Liver	N0	Liver	T2	Stage II	Hepatocellular carcinoma, NOS	9e5fdaec-867f-5e80-9abb-f0993ef1ceb7	C22.0	not reported	No	8573	54	Not Reported	16.3024	182	black or african american	23	-8573	1986	2010	TCGA-DD-A1EL-01A	Liver and intrahepatic bile ducts	Adenomas and Adenocarcinomas	TCGA-LIHC	Liver Hepatocellular Carcinoma	N0	M0	T2	Stage II
TCGA-ED-A7PZ-01A-11R-A33R-07	TCGA-ED-A7PZ	TCGA-ED-A7PZ-01A	TP	Primary solid Tumor	78	6		6	0.2	0	Alive	male	stage ii	1350	No	not reported	no	2013	7th	M0	Liver	NX	Liver	T2	Stage II	Hepatocellular carcinoma, NOS	6c100bbe-5976-58fd-a19f-ef5365a106f9	C22.0	not reported	No	22601	50	Not Reported	19.7777	159	asian	61	-22601	1952		TCGA-ED-A7PZ-01A	Liver and intrahepatic bile ducts	Adenomas and Adenocarcinomas	TCGA-LIHC	Liver Hepatocellular Carcinoma	NX	M0	T2	Stage II
TCGA-DD-A73G-01A-22R-A32O-07	TCGA-DD-A73G	TCGA-DD-A73G-01A	TP	Primary solid Tumor	3045	3478		3478	115.933	0	Alive	female	stage i	240	No	not reported	no	2005	6th	M0	Liver	N0	Liver	T1	Stage I	Hepatocellular carcinoma, NOS	d6239f82-2599-59b1-9e17-4c03188b2e09	C22.0	not reported	No	26949	44	Not Reported	18.3143	155	white	73	-26949	1932		TCGA-DD-A73G-01A	Liver and intrahepatic bile ducts	Adenomas and Adenocarcinomas	TCGA-LIHC	Liver Hepatocellular Carcinoma	N0	M0	T1	Stage I
TCGA-DD-A4NA-01A-11R-A266-07	TCGA-DD-A4NA	TCGA-DD-A4NA-01A	TP	Primary solid Tumor	1198	1008		1008	33.6	0	Alive	female	stage iiic	110	No	not reported	no	2009	6th	M0	Liver	N1	Liver	T2	Stage IIIC	Hepatocellular carcinoma, NOS	15269a3e-174f-561c-9783-cdb5568a5481	C22.0	not reported	No	24603	93	Not Reported	33.7495	166	white	67	-24603	1942		TCGA-DD-A4NA-01A	Liver and intrahepatic bile ducts	Adenomas and Adenocarcinomas	TCGA-LIHC	Liver Hepatocellular Carcinoma	N1_3	M0	T2	Stage III
TCGA-G3-A25Y-01A-11R-A16W-07	TCGA-G3-A25Y	TCGA-G3-A25Y-01A	TP	Primary solid Tumor	1595		452	452	15.0667	1	Dead	female	stage i	440	No	not reported	no	2006	6th	M0	Liver	N0	Liver	T1	Stage I	Hepatocellular carcinoma, NOS	b8a68ae8-8e6f-5822-9866-9eac83578b21	C22.0	not reported	No	19055	57	Not Reported	22.8329	158	asian	52	-19055	1954	2007	TCGA-G3-A25Y-01A	Liver and intrahepatic bile ducts	Adenomas and Adenocarcinomas	TCGA-LIHC	Liver Hepatocellular Carcinoma	N0	M0	T1	Stage I
TCGA-DD-A4NQ-01A-21R-A28V-07	TCGA-DD-A4NQ	TCGA-DD-A4NQ-01A	TP	Primary solid Tumor	2030		373	373	12.4333	1	Dead	male	stage ii	120	No	not reported	no	2007	6th	M0	Liver	N0	Liver	T2	Stage II	Hepatocellular carcinoma, NOS	61e04137-c475-598d-8df4-878cee88a0da	C22.0	not reported	No	22111	75	Not Reported	29.6665	159	white	60	-22111	1947	2008	TCGA-DD-A4NQ-01A	Liver and intrahepatic bile ducts	Adenomas and Adenocarcinomas	TCGA-LIHC	Liver Hepatocellular Carcinoma	N0	M0	T2	Stage II
TCGA-DD-A4NL-01A-11R-A28V-07	TCGA-DD-A4NL	TCGA-DD-A4NL-01A	TP	Primary solid Tumor	1896	1711		1711	57.0333	0	Alive	male	stage i	80	No	not reported	no	2007	6th	M0	Liver	N0	Liver	T1	Stage I	Hepatocellular carcinoma, NOS	8ace609e-7502-5695-8e0a-298923f01c18	C22.0	not reported	No	16874	113	Not Reported	37.756	173	white	46	-16874	1961		TCGA-DD-A4NL-01A	Liver and intrahepatic bile ducts	Adenomas and Adenocarcinomas	TCGA-LIHC	Liver Hepatocellular Carcinoma	N0	M0	T1	Stage I
TCGA-UB-AA0V-01A-11R-A38B-07	TCGA-UB-AA0V	TCGA-UB-AA0V-01A	TP	Primary solid Tumor	7	314		314	10.4667	0	Alive	female	stage i	110	Not Reported	not reported	yes	2013	7th	MX	Liver	NX	Liver		Stage I	Hepatocellular carcinoma, NOS	124adab3-3d19-5d75-ac6f-21660e45f733	C22.0	not reported	No	25340	57	Not Reported	18.6122	175	white	69	-25340	1944		TCGA-UB-AA0V-01A	Liver and intrahepatic bile ducts	Adenomas and Adenocarcinomas	TCGA-LIHC	Liver Hepatocellular Carcinoma	NX	MX	other	Stage I
TCGA-FV-A4ZP-01A-12R-A266-07	TCGA-FV-A4ZP	TCGA-FV-A4ZP-01A	TP	Primary solid Tumor	2519	1836	2486	2486	82.8667	1	Dead	male	stage iiia	210	Not Reported	not reported	yes	2005	6th	M0	Liver	NX	Liver	T3	Stage IIIA	Hepatocellular carcinoma, NOS	9e59ba04-89b4-50a8-8009-d7dfecaecd9c	C22.0	not reported	No	28771	69	Not Reported	24.4473	168	white	78	-28771	1927		TCGA-FV-A4ZP-01A	Liver and intrahepatic bile ducts	Adenomas and Adenocarcinomas	TCGA-LIHC	Liver Hepatocellular Carcinoma	NX	M0	T3	Stage III
TCGA-BC-A110-01A-11R-A131-07	TCGA-BC-A110	TCGA-BC-A110-01A	TP	Primary solid Tumor	2629		2116	2116	70.5333	1	Dead	female	not reported	280	Not Reported	not reported	yes	2003	6th	MX	Liver	NX	Liver	T1		Hepatocellular carcinoma, NOS	217f7f7f-eafb-52e8-aa2a-89a4501d2ffe	C22.0	not reported	No	18951	91	Not Reported	37.8772	155	black or african american	51	-18951	1952	2008	TCGA-BC-A110-01A	Liver and intrahepatic bile ducts	Adenomas and Adenocarcinomas	TCGA-LIHC	Liver Hepatocellular Carcinoma	NX	MX	T1	other
TCGA-CC-A3MB-01A-11R-A213-07	TCGA-CC-A3MB	TCGA-CC-A3MB-01A	TP	Primary solid Tumor	205	3	315	315	10.5	1	Dead	male	stage iiia	460	No	not reported	no	2011	7th	M0	Liver	N0	Liver	T3	Stage IIIA	Hepatocellular carcinoma, NOS	8f63c79a-bb1a-5084-9065-995f4106783f	C22.0	not reported	No	13255	58	Not Reported	18.7242	176	asian	36	-13255	1975		TCGA-CC-A3MB-01A	Liver and intrahepatic bile ducts	Adenomas and Adenocarcinomas	TCGA-LIHC	Liver Hepatocellular Carcinoma	N0	M0	T3	Stage III
TCGA-DD-AADU-01A-11R-A41C-07	TCGA-DD-AADU	TCGA-DD-AADU-01A	TP	Primary solid Tumor	280	554		554	18.4667	0	Alive	male	stage ii	30	No	not reported	no	2013	7th	M0	Liver	N0	Liver	T2	Stage II	Hepatocellular carcinoma, NOS	cfe89546-3a2b-5186-8215-7406e0f862db	C22.0	not reported	No	21940	73	Not Reported	26.4915	166	asian	60	-21940	1953		TCGA-DD-AADU-01A	Liver and intrahepatic bile ducts	Adenomas and Adenocarcinomas	TCGA-LIHC	Liver Hepatocellular Carcinoma	N0	M0	T2	Stage II
TCGA-CC-5259-01A-31R-A213-07	TCGA-CC-5259	TCGA-CC-5259-01A	TP	Primary solid Tumor	106	250		250	8.33333	0	Alive	female	stage iiic	400	No	not reported	no	2010	7th	M0	Liver	N0	Liver	T4	Stage IIIC	Hepatocellular carcinoma, NOS	b42fd25a-fea2-5e1c-94d2-7b9c8e673d53	C22.0	not reported	No	21946	49	Not Reported	20.9321	153	asian	60	-21946	1950		TCGA-CC-5259-01A	Liver and intrahepatic bile ducts	Adenomas and Adenocarcinomas	TCGA-LIHC	Liver Hepatocellular Carcinoma	N0	M0	T4	Stage III
TCGA-RG-A7D4-01A-12R-A33R-07	TCGA-RG-A7D4	TCGA-RG-A7D4-01A	TP	Primary solid Tumor	530	1098		1098	36.6	0	Alive	male	stage ii	250	No	not reported	no	2012	7th	M0	Liver	N0	Liver	T2	Stage II	Hepatocellular carcinoma, NOS	b0cb03ba-9b4c-5326-99a4-c37ebc2f7581	C22.0	not reported	No	25302	87	Not Reported	29.4078	172	black or african american	69	-25302	1943		TCGA-RG-A7D4-01A	Liver and intrahepatic bile ducts	Adenomas and Adenocarcinomas	TCGA-LIHC	Liver Hepatocellular Carcinoma	N0	M0	T2	Stage II
TCGA-CC-A123-01A-11R-A131-07	TCGA-CC-A123	TCGA-CC-A123-01A	TP	Primary solid Tumor	49	219		219	7.3	0	Alive	female	stage iiia	280	No	not reported	no	2010	6th	M0	Liver	N0	Liver	T3	Stage IIIA	Hepatocellular carcinoma, NOS	b98d20da-1cb3-5751-bcd5-284b20891882	C22.0	not reported	No	9107		Not Reported			asian	24	-9107	1986		TCGA-CC-A123-01A	Liver and intrahepatic bile ducts	Adenomas and Adenocarcinomas	TCGA-LIHC	Liver Hepatocellular Carcinoma	N0	M0	T3	Stage III
TCGA-XR-A8TG-01A-11R-A36F-07	TCGA-XR-A8TG	TCGA-XR-A8TG-01A	TP	Primary solid Tumor	439	898		898	29.9333	0	Alive	male	stage i	20	Not Reported	not reported	yes	2012	7th	M0	Liver	NX	Liver	T1	Stage I	Hepatocellular carcinoma, NOS	2a1e9a64-41ce-5ff3-a97c-0f86b11a42f0	C22.0	not reported	No	21544	71	Not Reported	20.9712	184	white	58	-21544	1954		TCGA-XR-A8TG-01A	Liver and intrahepatic bile ducts	Adenomas and Adenocarcinomas	TCGA-LIHC	Liver Hepatocellular Carcinoma	NX	M0	T1	Stage I
TCGA-G3-AAV0-01A-11R-A37K-07	TCGA-G3-AAV0	TCGA-G3-AAV0-01A	TP	Primary solid Tumor	163	476		476	15.8667	0	Alive	male	stage i	350	No	not reported	no	2013	7th	M0	Liver	N0	Liver	T1	Stage I	Hepatocellular carcinoma, NOS	770fa850-0bb2-5664-b679-1298034607fd	C22.0	not reported	No	21249	58	Not Reported	23.2335	158	asian	58	-21249	1955		TCGA-G3-AAV0-01A	Liver and intrahepatic bile ducts	Adenomas and Adenocarcinomas	TCGA-LIHC	Liver Hepatocellular Carcinoma	N0	M0	T1	Stage I
TCGA-BD-A3ER-01A-11R-A213-07	TCGA-BD-A3ER	TCGA-BD-A3ER-01A	TP	Primary solid Tumor	23	1115		1115	37.1667	0	Alive	male	stage ii	90	Not Reported	not reported	yes	2011	7th	MX	Liver	NX	Liver	T2	Stage II	Hepatocellular carcinoma, NOS	dbf9313e-2638-53a5-9b5a-eeb1ea124a20	C22.0	not reported	No	22657	111	Not Reported	31.4056	188	white	62	-22657	1949		TCGA-BD-A3ER-01A	Liver and intrahepatic bile ducts	Adenomas and Adenocarcinomas	TCGA-LIHC	Liver Hepatocellular Carcinoma	NX	MX	T2	Stage II
TCGA-ZS-A9CD-01A-11R-A37K-07	TCGA-ZS-A9CD	TCGA-ZS-A9CD-01A	TP	Primary solid Tumor	1268		1386	1386	46.2	1	Dead	male	stage ii	30	No	not reported	no	2010	7th	MX	Liver	NX	Liver	T2	Stage II	Hepatocellular carcinoma, NOS	83d5c6f2-dcb9-52a9-a26e-fce6d7606dc1	C22.0	not reported	No	26915		Not Reported			white	73	-26915	1937	2013	TCGA-ZS-A9CD-01A	Liver and intrahepatic bile ducts	Adenomas and Adenocarcinomas	TCGA-LIHC	Liver Hepatocellular Carcinoma	NX	MX	T2	Stage II
TCGA-DD-AADM-01A-11R-A41C-07	TCGA-DD-AADM	TCGA-DD-AADM-01A	TP	Primary solid Tumor	704		12	12	0.4	1	Dead	male	stage ii	20	No	not reported	no	2012	7th	M0	Liver	N0	Liver	T2	Stage II	Hepatocellular carcinoma, NOS	d6e8d7a3-555c-5438-be59-c4306d4a8d5e	C22.0	not reported	No	21349	55	Not Reported	21.7555	159	asian	58	-21349	1954	2012	TCGA-DD-AADM-01A	Liver and intrahepatic bile ducts	Adenomas and Adenocarcinomas	TCGA-LIHC	Liver Hepatocellular Carcinoma	N0	M0	T2	Stage II
TCGA-DD-AAEA-01A-11R-A41C-07	TCGA-DD-AAEA	TCGA-DD-AAEA-01A	TP	Primary solid Tumor	461	575		575	19.1667	0	Alive	male	stage i	50	Not Reported	not reported	yes	2012	7th	M0	Liver	N0	Liver	T1	Stage I	Hepatocellular carcinoma, NOS	5a0c639e-97bd-5aea-b620-f63919f11078	C22.0	not reported	No	24027	66	Not Reported	24.841	163	asian	65	-24027	1947		TCGA-DD-AAEA-01A	Liver and intrahepatic bile ducts	Adenomas and Adenocarcinomas	TCGA-LIHC	Liver Hepatocellular Carcinoma	N0	M0	T1	Stage I
TCGA-YA-A8S7-01A-11R-A37K-07	TCGA-YA-A8S7	TCGA-YA-A8S7-01A	TP	Primary solid Tumor	383		412	412	13.7333	1	Dead	male	stage iiia	160	No	not reported	no	2012	7th	MX	Liver	N0	Liver	T3a	Stage IIIA	Hepatocellular carcinoma, NOS	00d455d1-fd97-5e93-9225-d982f0ad3780	C22.0	not reported	No	25188	73	Not Reported	27.1416	164	white	68	-25188	1944	2013	TCGA-YA-A8S7-01A	Liver and intrahepatic bile ducts	Adenomas and Adenocarcinomas	TCGA-LIHC	Liver Hepatocellular Carcinoma	N0	MX	T3	Stage III
TCGA-UB-A7MA-01A-11R-A33R-07	TCGA-UB-A7MA	TCGA-UB-A7MA-01A	TP	Primary solid Tumor	109	848		848	28.2667	0	Alive	female	stage ii	500	No	not reported	no	2013	7th	M0	Liver	N0	Liver	T2b	Stage II	Combined hepatocellular carcinoma and cholangiocarcinoma	0f3d62ed-4319-592e-ad99-734d01cdc101	C22.0	not reported	No	22843	85	Not Reported	31.2213	165	white	62	-22843	1951		TCGA-UB-A7MA-01A	Liver and intrahepatic bile ducts	Adenomas and Adenocarcinomas	TCGA-LIHC	Liver Hepatocellular Carcinoma	N0	M0	T2	Stage II
TCGA-BD-A3EP-01A-11R-A22L-07	TCGA-BD-A3EP	TCGA-BD-A3EP-01A	TP	Primary solid Tumor	398	409		409	13.6333	0	Alive	female	stage i	140	No	not reported	no	2010	7th	M0	Liver	N0	Liver	T1	Stage I	Hepatocellular carcinoma, NOS	10597541-ae09-5bab-843d-f721dfc42b5c	C22.0	not reported	No	27756	71	Not Reported	25.1559	168	black or african american	75	-27756	1935		TCGA-BD-A3EP-01A	Liver and intrahepatic bile ducts	Adenomas and Adenocarcinomas	TCGA-LIHC	Liver Hepatocellular Carcinoma	N0	M0	T1	Stage I
TCGA-DD-A115-01A-11R-A131-07	TCGA-DD-A115	TCGA-DD-A115-01A	TP	Primary solid Tumor	3198		2542	2542	84.7333	1	Dead	male	stage iiia	230	No	not reported	no	2002	5th	M0	Liver	N0	Liver	T3	Stage IIIA	Hepatocellular carcinoma, NOS	5e7ef6f5-7360-5baf-a65b-3a6792b13368	C22.0	not reported	No	19697	79	Not Reported	27.9904	168	white	53	-19697	1949	2008	TCGA-DD-A115-01A	Liver and intrahepatic bile ducts	Adenomas and Adenocarcinomas	TCGA-LIHC	Liver Hepatocellular Carcinoma	N0	M0	T3	Stage III
TCGA-DD-A1EC-01A-21R-A131-07	TCGA-DD-A1EC	TCGA-DD-A1EC-01A	TP	Primary solid Tumor	2254	602		602	20.0667	0	Alive	female	stage i	110	No	not reported	no	2004	6th	M0	Liver	N0	Liver	T1	Stage I	Hepatocellular carcinoma, NOS	9a7ffda7-b281-5b8a-9657-6b66f8425768	C22.0	not reported	No	7363	50	Not Reported	20.2848	157	white	20	-7363	1984		TCGA-DD-A1EC-01A	Liver and intrahepatic bile ducts	Adenomas and Adenocarcinomas	TCGA-LIHC	Liver Hepatocellular Carcinoma	N0	M0	T1	Stage I
TCGA-ED-A7PY-01A-11R-A33R-07	TCGA-ED-A7PY	TCGA-ED-A7PY-01A	TP	Primary solid Tumor	83	390		390	13	0	Alive	female	stage ii	1380	No	not reported	no	2013	7th	M0	Liver	NX	Liver	T2	Stage II	Hepatocellular carcinoma, NOS	27aee0ed-c36f-5f21-8aca-df1e47271b46	C22.0	not reported	No	7556	40	Not Reported	16.4366	156	asian	20	-7556	1993		TCGA-ED-A7PY-01A	Liver and intrahepatic bile ducts	Adenomas and Adenocarcinomas	TCGA-LIHC	Liver Hepatocellular Carcinoma	NX	M0	T2	Stage II
TCGA-DD-AACO-01A-11R-A41C-07	TCGA-DD-AACO	TCGA-DD-AACO-01A	TP	Primary solid Tumor	1637	1876		1876	62.5333	0	Alive	male	stage i	110	No	not reported	no	2009	6th	M0	Liver	N0	Liver	T1	Stage I	Hepatocellular carcinoma, NOS	0ac06103-46eb-50f1-8505-5a522143ea86	C22.0	not reported	No	14796	43	Not Reported	15.9875	164	asian	40	-14796	1969		TCGA-DD-AACO-01A	Liver and intrahepatic bile ducts	Adenomas and Adenocarcinomas	TCGA-LIHC	Liver Hepatocellular Carcinoma	N0	M0	T1	Stage I
TCGA-5R-AA1C-01A-11R-A41C-07	TCGA-5R-AA1C	TCGA-5R-AA1C-01A	TP	Primary solid Tumor	60	520		520	17.3333	0	Alive	male	stage ii	750	No	not reported	no	2013	7th	M0	Liver	N0	Liver	T2	Stage II	Hepatocellular carcinoma, NOS	1c828ed7-ce0f-5d67-aa9f-a7d0e56fbfe3	C22.0	not reported	No	21073	90	Not Reported	29.7265	174	white	57	-21073	1956		TCGA-5R-AA1C-01A	Liver and intrahepatic bile ducts	Adenomas and Adenocarcinomas	TCGA-LIHC	Liver Hepatocellular Carcinoma	N0	M0	T2	Stage II
TCGA-DD-AADK-01A-11R-A41C-07	TCGA-DD-AADK	TCGA-DD-AADK-01A	TP	Primary solid Tumor	763	1049		1049	34.9667	0	Alive	female	stage ii	50	No	not reported	no	2011	7th	M0	Liver	N0	Liver	T2	Stage II	Hepatocellular carcinoma, NOS	674d3958-eab7-5bf9-a633-910471454813	C22.0	not reported	No	25046	51	Not Reported	22.6667	150	asian	68	-25046	1943		TCGA-DD-AADK-01A	Liver and intrahepatic bile ducts	Adenomas and Adenocarcinomas	TCGA-LIHC	Liver Hepatocellular Carcinoma	N0	M0	T2	Stage II
TCGA-DD-AACW-01A-11R-A41C-07	TCGA-DD-AACW	TCGA-DD-AACW-01A	TP	Primary solid Tumor	1184	1424		1424	47.4667	0	Alive	male	stage i	40	No	not reported	no	2010	7th	M0	Liver	N0	Liver	T1	Stage I	Hepatocellular carcinoma, NOS	0267a1e6-7054-59c9-a210-c81c62027579	C22.0	not reported	No	15872	65	Not Reported	23.5883	166	asian	43	-15872	1967		TCGA-DD-AACW-01A	Liver and intrahepatic bile ducts	Adenomas and Adenocarcinomas	TCGA-LIHC	Liver Hepatocellular Carcinoma	N0	M0	T1	Stage I
TCGA-BC-A10Y-01A-11R-A131-07	TCGA-BC-A10Y	TCGA-BC-A10Y-01A	TP	Primary solid Tumor	2961		711	711	23.7	1	Dead	male	not reported	340	No	not reported	no	2002	5th	MX	Liver	NX	Liver	T4		Hepatocellular carcinoma, NOS	5edf7919-8f0f-5e3b-931c-006350ea3f72	C22.0	not reported	No	28049	77	Not Reported	25.1429	175	white	76	-28049	1926	2003	TCGA-BC-A10Y-01A	Liver and intrahepatic bile ducts	Adenomas and Adenocarcinomas	TCGA-LIHC	Liver Hepatocellular Carcinoma	NX	MX	T4	other
TCGA-MR-A8JO-01A-12R-A36F-07	TCGA-MR-A8JO	TCGA-MR-A8JO-01A	TP	Primary solid Tumor	184	330		330	11	0	Alive	male	stage i	350	No	not reported	no	2013	7th	MX	Liver	N0	Liver	T1	Stage I	Hepatocellular carcinoma, fibrolamellar	f20df12e-d9f7-5b08-bd89-979ee318b21e	C22.0	not reported	No	12669	90	Not Reported	23.4277	196	white	34	-12669	1979		TCGA-MR-A8JO-01A	Liver and intrahepatic bile ducts	Adenomas and Adenocarcinomas	TCGA-LIHC	Liver Hepatocellular Carcinoma	N0	MX	T1	Stage I
TCGA-DD-A4NG-01A-11R-A27V-07	TCGA-DD-A4NG	TCGA-DD-A4NG-01A	TP	Primary solid Tumor	629	445	802	802	26.7333	1	Dead	male	stage iiia	280	No	not reported	no	2011	7th	M0	Liver	NX	Liver	T3a	Stage IIIA	Hepatocellular carcinoma, NOS	8cbf4c7e-af04-5f72-8c4f-cec968e50a97	C22.0	not reported	No	28234	94	Not Reported	34.9494	164	white	77	-28234	1934		TCGA-DD-A4NG-01A	Liver and intrahepatic bile ducts	Adenomas and Adenocarcinomas	TCGA-LIHC	Liver Hepatocellular Carcinoma	NX	M0	T3	Stage III
TCGA-DD-AAC8-01A-11R-A41C-07	TCGA-DD-AAC8	TCGA-DD-AAC8-01A	TP	Primary solid Tumor	2080		16	16	0.533333	1	Dead	male	stage i	570	No	not reported	no	2008	6th	M0	Liver	N0	Liver	T1	Stage I	Hepatocellular carcinoma, NOS	c3d386b9-94ed-5bce-b5ec-7d56a23ac9cb	C22.0	not reported	No	26322	57	Not Reported	23.4221	156	asian	72	-26322	1936	2008	TCGA-DD-AAC8-01A	Liver and intrahepatic bile ducts	Adenomas and Adenocarcinomas	TCGA-LIHC	Liver Hepatocellular Carcinoma	N0	M0	T1	Stage I
TCGA-BC-A10T-01A-11R-A131-07	TCGA-BC-A10T	TCGA-BC-A10T-01A	TP	Primary solid Tumor	3660		837	837	27.9	1	Dead	male	not reported	1000	No	not reported	no	2000	5th	MX	Liver	NX	Liver	T4		Hepatocellular carcinoma, NOS	b5925a40-cb9f-5954-9cfb-c7ab86404e60	C22.0	not reported	No	27944	86	Not Reported			white	76	-27944	1924	2002	TCGA-BC-A10T-01A	Liver and intrahepatic bile ducts	Adenomas and Adenocarcinomas	TCGA-LIHC	Liver Hepatocellular Carcinoma	NX	MX	T4	other
TCGA-LG-A6GG-01A-11R-A311-07	TCGA-LG-A6GG	TCGA-LG-A6GG-01A	TP	Primary solid Tumor	35	387		387	12.9	0	Alive	female	stage ii	1140	Not Reported	not reported	yes	2013	7th	M0	Liver	NX	Liver	T2	Stage II	Hepatocellular carcinoma, NOS	f3bb0715-b668-5105-bba6-04b62400fbed	C22.0	not reported	No	28871	65	Not Reported	26.0375	158	white	79	-28871	1934		TCGA-LG-A6GG-01A	Liver and intrahepatic bile ducts	Adenomas and Adenocarcinomas	TCGA-LIHC	Liver Hepatocellular Carcinoma	NX	M0	T2	Stage II
TCGA-XR-A8TC-01A-11R-A36F-07	TCGA-XR-A8TC	TCGA-XR-A8TC-01A	TP	Primary solid Tumor	908	1339		1339	44.6333	0	Alive	female	stage i	110	Not Reported	not reported	yes	2011	7th	MX	Liver	NX	Liver	T1	Stage I	Hepatocellular carcinoma, NOS	75a14875-74d3-5e6c-ab23-fc48b74acc31	C22.0	not reported	Yes	15817	52	Not Reported	21.6441	155	white	43	-15817	1968		TCGA-XR-A8TC-01A	Liver and intrahepatic bile ducts	Adenomas and Adenocarcinomas	TCGA-LIHC	Liver Hepatocellular Carcinoma	NX	MX	T1	Stage I
TCGA-DD-A4NR-01A-11R-A311-07	TCGA-DD-A4NR	TCGA-DD-A4NR-01A	TP	Primary solid Tumor	2652		9	9	0.3	1	Dead	female	stage i	240	No	not reported	no	2005	6th	M0	Liver	N0	Liver	T1	Stage I	Hepatocellular carcinoma, NOS	711256e5-2ce7-5782-96c0-a0c399d40fc8	C22.0	not reported	No	31386	54	Not Reported	131.836	64	white	85	-31386	1920	2005	TCGA-DD-A4NR-01A	Liver and intrahepatic bile ducts	Adenomas and Adenocarcinomas	TCGA-LIHC	Liver Hepatocellular Carcinoma	N0	M0	T1	Stage I
TCGA-G3-A3CK-01A-11R-A213-07	TCGA-G3-A3CK	TCGA-G3-A3CK-01A	TP	Primary solid Tumor	132	585		585	19.5	0	Alive	male	stage i	520	No	not reported	no	2011	7th	M0	Liver	N0	Liver	T1	Stage I	Hepatocellular carcinoma, NOS	fda0dbe7-5ac0-5acf-ae36-3fd35ec7a0fa	C22.0	not reported	No	22462	67	Not Reported	23.1834	170	asian	61	-22462	1950		TCGA-G3-A3CK-01A	Liver and intrahepatic bile ducts	Adenomas and Adenocarcinomas	TCGA-LIHC	Liver Hepatocellular Carcinoma	N0	M0	T1	Stage I
TCGA-DD-AAVZ-01A-11R-A41C-07	TCGA-DD-AAVZ	TCGA-DD-AAVZ-01A	TP	Primary solid Tumor	1777	1900		1900	63.3333	0	Alive	male	stage i	80	No	not reported	no	2009	6th	M0	Liver	N0	Liver	T1	Stage I	Hepatocellular carcinoma, NOS	95842733-92c4-5e49-b51e-395b6d0aeddb	C22.0	not reported	No	14005	62	Not Reported	21.2031	171	asian	38	-14005	1971		TCGA-DD-AAVZ-01A	Liver and intrahepatic bile ducts	Adenomas and Adenocarcinomas	TCGA-LIHC	Liver Hepatocellular Carcinoma	N0	M0	T1	Stage I
TCGA-DD-AADB-01A-11R-A41C-07	TCGA-DD-AADB	TCGA-DD-AADB-01A	TP	Primary solid Tumor	946	1242		1242	41.4	0	Alive	male	stage i	20	No	not reported	no	2011	7th	M0	Liver	N0	Liver	T1	Stage I	Hepatocellular carcinoma, NOS	0c34f54f-9b82-5217-8cad-6aa615fb50b7	C22.0	not reported	No	18728	68	Not Reported	24.977	165	asian	51	-18728	1960		TCGA-DD-AADB-01A	Liver and intrahepatic bile ducts	Adenomas and Adenocarcinomas	TCGA-LIHC	Liver Hepatocellular Carcinoma	N0	M0	T1	Stage I
TCGA-DD-AA3A-01A-11R-A37K-07	TCGA-DD-AA3A	TCGA-DD-AA3A-01A	TP	Primary solid Tumor	1559		410	410	13.6667	1	Dead	female	stage i	100	No	not reported	no	2009	6th	MX	Liver	N0	Liver	T1	Stage I	Combined hepatocellular carcinoma and cholangiocarcinoma	4b7a94fb-0563-59b3-a696-7acd83006ddf	C22.0	not reported	No	29712	60	Not Reported	26.3146	151	white	81	-29712	1928	2010	TCGA-DD-AA3A-01A	Liver and intrahepatic bile ducts	Adenomas and Adenocarcinomas	TCGA-LIHC	Liver Hepatocellular Carcinoma	N0	MX	T1	Stage I
TCGA-EP-A3JL-01A-11R-A213-07	TCGA-EP-A3JL	TCGA-EP-A3JL-01A	TP	Primary solid Tumor	22	303		303	10.1	0	Alive	male	stage i	570	Not Reported	not reported	yes	2011	7th	MX	Liver	NX	Liver	T1	Stage I	Hepatocellular carcinoma, NOS	ab2ff2c2-b4b8-5fe9-b67e-ca2ee99d8bbf	C22.0	not reported	No	27886	73	Not Reported	25.8645	168	white	76	-27886	1935		TCGA-EP-A3JL-01A	Liver and intrahepatic bile ducts	Adenomas and Adenocarcinomas	TCGA-LIHC	Liver Hepatocellular Carcinoma	NX	MX	T1	Stage I
TCGA-G3-AAV7-01A-11R-A38B-07	TCGA-G3-AAV7	TCGA-G3-AAV7-01A	TP	Primary solid Tumor	52	361		361	12.0333	0	Alive	male	stage ii	120	No	not reported	no	2013	7th	M0	Liver	N0	Liver	T2	Stage II	Hepatocellular carcinoma, NOS	e475b397-1382-57c4-b3ec-cd703141319f	C22.0	not reported	No	14229	58	Not Reported	21.3039	165	asian	38	-14229	1975		TCGA-G3-AAV7-01A	Liver and intrahepatic bile ducts	Adenomas and Adenocarcinomas	TCGA-LIHC	Liver Hepatocellular Carcinoma	N0	M0	T2	Stage II
TCGA-ED-A8O6-01A-11R-A36F-07	TCGA-ED-A8O6	TCGA-ED-A8O6-01A	TP	Primary solid Tumor	97	6	56	56	1.86667	1	Dead	female	stage iiia	1030	No	not reported	no	2013	7th	M0	Liver	N0	Liver	T3a	Stage IIIA	Hepatocellular carcinoma, NOS	f6775622-1801-5ebd-bb25-49eea29ba904	C22.0	not reported	No	18572	45	Not Reported	16.5289	165	asian	50	-18572	1963		TCGA-ED-A8O6-01A	Liver and intrahepatic bile ducts	Adenomas and Adenocarcinomas	TCGA-LIHC	Liver Hepatocellular Carcinoma	N0	M0	T3	Stage III
TCGA-RC-A7SH-01A-11R-A38B-07	TCGA-RC-A7SH	TCGA-RC-A7SH-01A	TP	Primary solid Tumor	271	468		468	15.6	0	Alive	male	stage ii	10	No	not reported	no	2012	7th	M0	Liver	N0	Liver	T2	Stage II	Hepatocellular carcinoma, clear cell type	91103ae7-b037-5d3c-a3d8-e1ee96e86983	C22.0	not reported	No	15560	68	Not Reported	22.46	174	asian	42	-15560	1970		TCGA-RC-A7SH-01A	Liver and intrahepatic bile ducts	Adenomas and Adenocarcinomas	TCGA-LIHC	Liver Hepatocellular Carcinoma	N0	M0	T2	Stage II
TCGA-DD-A113-01A-11R-A131-07	TCGA-DD-A113	TCGA-DD-A113-01A	TP	Primary solid Tumor	1650	2425		2425	80.8333	0	Alive	female	stage ii	110	No	not reported	no	2006	6th	M0	Liver	N0	Liver	T2	Stage II	Hepatocellular carcinoma, NOS	ffe4bce7-2bf3-5406-a014-04becdc91140	C22.0	not reported	No	20188	56	Not Reported	23.6128	154	white	55	-20188	1951		TCGA-DD-A113-01A	Liver and intrahepatic bile ducts	Adenomas and Adenocarcinomas	TCGA-LIHC	Liver Hepatocellular Carcinoma	N0	M0	T2	Stage II
TCGA-DD-AACQ-01A-11R-A41C-07	TCGA-DD-AACQ	TCGA-DD-AACQ-01A	TP	Primary solid Tumor	1665	429	432	432	14.4	1	Dead	male	stage ii	40	No	not reported	no	2009	6th	M0	Liver	N0	Liver	T2	Stage II	Hepatocellular carcinoma, NOS	d28861ac-b74e-5b86-bc80-0e4207e7d009	C22.0	not reported	No	18429	64	Not Reported	22.4082	169	asian	50	-18429	1959		TCGA-DD-AACQ-01A	Liver and intrahepatic bile ducts	Adenomas and Adenocarcinomas	TCGA-LIHC	Liver Hepatocellular Carcinoma	N0	M0	T2	Stage II
TCGA-DD-A3A6-01A-11R-A22L-07	TCGA-DD-A3A6	TCGA-DD-A3A6-01A	TP	Primary solid Tumor	5304		3258	3258	108.6	1	Dead	female	stage ii	150	No	not reported	no	1997	4th	M0	Liver	N0	Liver	T2	Stage II	Hepatocellular carcinoma, NOS	706e9fae-f413-519c-aaaf-5e93ce23a24c	C22.0	not reported	No	26319	52	Not Reported	16.9796	175	white	72	-26319	1925	2005	TCGA-DD-A3A6-01A	Liver and intrahepatic bile ducts	Adenomas and Adenocarcinomas	TCGA-LIHC	Liver Hepatocellular Carcinoma	N0	M0	T2	Stage II
TCGA-DD-A1EJ-01A-11R-A155-07	TCGA-DD-A1EJ	TCGA-DD-A1EJ-01A	TP	Primary solid Tumor	909	887	1005	1005	33.5	1	Dead	female	stage iiic	290	No	not reported	no	2008	6th	M0	Liver	N1	Liver	T1	Stage IIIC	Hepatocellular carcinoma, NOS	6ae73e07-3dcb-56ad-ac46-3752cf20f759	C22.0	not reported	No	26009	64	Not Reported	26.986	154	white	71	-26009	1937		TCGA-DD-A1EJ-01A	Liver and intrahepatic bile ducts	Adenomas and Adenocarcinomas	TCGA-LIHC	Liver Hepatocellular Carcinoma	N1_3	M0	T1	Stage III
TCGA-DD-AAW1-01A-11R-A41C-07	TCGA-DD-AAW1	TCGA-DD-AAW1-01A	TP	Primary solid Tumor	1703	1989		1989	66.3	0	Alive	male	stage iiia	40	No	not reported	no	2009	6th	M0	Liver	N0	Liver	T3	Stage IIIA	Hepatocellular carcinoma, NOS	1ae654b5-ea11-5a60-ba28-cb623c59b019	C22.0	not reported	No	20288	60	Not Reported	21.5139	167	asian	55	-20288	1954		TCGA-DD-AAW1-01A	Liver and intrahepatic bile ducts	Adenomas and Adenocarcinomas	TCGA-LIHC	Liver Hepatocellular Carcinoma	N0	M0	T3	Stage III
TCGA-GJ-A6C0-01A-12R-A311-07	TCGA-GJ-A6C0	TCGA-GJ-A6C0-01A	TP	Primary solid Tumor	310		31	31	1.03333	1	Dead	female	stage ii	170	No	not reported	no	2012	7th	MX	Liver	NX	Liver	T2	Stage II	Hepatocellular carcinoma, NOS	1a7395d3-023b-5a04-bb54-f45319ffc757	C22.0	not reported	No	27626	90	Not Reported	35.1562	160	white	75	-27626	1937	2012	TCGA-GJ-A6C0-01A	Liver and intrahepatic bile ducts	Adenomas and Adenocarcinomas	TCGA-LIHC	Liver Hepatocellular Carcinoma	NX	MX	T2	Stage II
TCGA-G3-AAUZ-01A-11R-A38B-07	TCGA-G3-AAUZ	TCGA-G3-AAUZ-01A	TP	Primary solid Tumor	168	480		480	16	0	Alive	male	stage i	210	No	not reported	no	2013	7th	M0	Liver	N0	Liver	T1	Stage I	Hepatocellular carcinoma, NOS	e9bde52f-fbdf-560b-951f-b8602bdfbed1	C22.0	not reported	No	17760	77	Not Reported	30.0781	160	not reported	48	-17760	1965		TCGA-G3-AAUZ-01A	Liver and intrahepatic bile ducts	Adenomas and Adenocarcinomas	TCGA-LIHC	Liver Hepatocellular Carcinoma	N0	M0	T1	Stage I
TCGA-XR-A8TD-01A-12R-A39D-07	TCGA-XR-A8TD	TCGA-XR-A8TD-01A	TP	Primary solid Tumor	585	1030		1030	34.3333	0	Alive	female	stage iiib	320	No	not reported	no	2012	7th	M0	Liver	N0	Liver	T3	Stage IIIB	Hepatocellular carcinoma, clear cell type	b0596099-9d35-56a6-820e-d698db4d58ef	C22.0	not reported	No	17908	69	Not Reported	28.3531	156	white	49	-17908	1963		TCGA-XR-A8TD-01A	Liver and intrahepatic bile ducts	Adenomas and Adenocarcinomas	TCGA-LIHC	Liver Hepatocellular Carcinoma	N0	M0	T3	Stage III
TCGA-BC-A8YO-01A-11R-A37K-07	TCGA-BC-A8YO	TCGA-BC-A8YO-01A	TP	Primary solid Tumor	141	562		562	18.7333	0	Alive	female	stage iiic	680	No	not reported	no	2013	7th	M0	Liver	N0	Liver	T4	Stage IIIC	Hepatocellular carcinoma, NOS	4e8177dd-70fd-58ce-af54-9ef9226373be	C22.0	not reported	No	24189	74	Not Reported	25.6055	170	white	66	-24189	1947		TCGA-BC-A8YO-01A	Liver and intrahepatic bile ducts	Adenomas and Adenocarcinomas	TCGA-LIHC	Liver Hepatocellular Carcinoma	N0	M0	T4	Stage III
TCGA-DD-A4ND-01A-11R-A266-07	TCGA-DD-A4ND	TCGA-DD-A4ND-01A	TP	Primary solid Tumor	2088	2746		2746	91.5333	0	Alive	female	stage i	140	Not Reported	not reported	yes	2007	6th	M0	Liver	N0	Liver	T1	Stage I	Hepatocellular carcinoma, NOS	b5f79a87-9e12-5bcc-9bcb-77807a7df2dd	C22.0	not reported	No	20782	89	Not Reported	33.9125	162	white	56	-20782	1951		TCGA-DD-A4ND-01A	Liver and intrahepatic bile ducts	Adenomas and Adenocarcinomas	TCGA-LIHC	Liver Hepatocellular Carcinoma	N0	M0	T1	Stage I
TCGA-DD-AADG-01A-11R-A41C-07	TCGA-DD-AADG	TCGA-DD-AADG-01A	TP	Primary solid Tumor	862	1145		1145	38.1667	0	Alive	male	stage iiia	80	No	not reported	no	2011	7th	M0	Liver	N0	Liver	T3a	Stage IIIA	Hepatocellular carcinoma, NOS	d71cf2e8-6ee5-5edc-981d-0c2cbbde33dd	C22.0	not reported	No	25887	61	Not Reported	23.8281	160	asian	70	-25887	1941		TCGA-DD-AADG-01A	Liver and intrahepatic bile ducts	Adenomas and Adenocarcinomas	TCGA-LIHC	Liver Hepatocellular Carcinoma	N0	M0	T3	Stage III
TCGA-BC-A216-01A-11R-A155-07	TCGA-BC-A216	TCGA-BC-A216-01A	TP	Primary solid Tumor	1052	1351		1351	45.0333	0	Alive	female	stage iiia	100	No	not reported	no	2008	6th	M0	Liver	NX	Liver	T3	Stage IIIA	Hepatocellular carcinoma, NOS	ac512a2f-0513-5d5f-b2ea-f351dd56ae09	C22.0	not reported	No	22968	151	Not Reported	56.1422	164	white	62	-22968	1946		TCGA-BC-A216-01A	Liver and intrahepatic bile ducts	Adenomas and Adenocarcinomas	TCGA-LIHC	Liver Hepatocellular Carcinoma	NX	M0	T3	Stage III
TCGA-CC-A7IG-01A-11R-A33J-07	TCGA-CC-A7IG	TCGA-CC-A7IG-01A	TP	Primary solid Tumor	239	0	299	299	9.96667	1	Dead	male	stage ii	210	No	not reported	no	2013	6th	M0	Liver	N0	Liver	T2	Stage II	Hepatocellular carcinoma, NOS	13a6a9d3-e843-53eb-a7cb-2df2ee334e8e	C22.0	not reported	No	17453	62	Not Reported	20.4783	174	asian	47	-17453	1966		TCGA-CC-A7IG-01A	Liver and intrahepatic bile ducts	Adenomas and Adenocarcinomas	TCGA-LIHC	Liver Hepatocellular Carcinoma	N0	M0	T2	Stage II
TCGA-DD-A1EE-01A-11R-A131-07	TCGA-DD-A1EE	TCGA-DD-A1EE-01A	TP	Primary solid Tumor	1521	204	349	349	11.6333	1	Dead	male	stage iiia	110	No	not reported	no	2006	6th	M0	Liver	N0	Liver	T3	Stage IIIA	Hepatocellular carcinoma, NOS	b5173e9f-0981-5bca-9f26-b6e9d0edd9ae	C22.0	not reported	No	26858	77	Not Reported	25.1429	175	white	73	-26858	1933		TCGA-DD-A1EE-01A	Liver and intrahepatic bile ducts	Adenomas and Adenocarcinomas	TCGA-LIHC	Liver Hepatocellular Carcinoma	N0	M0	T3	Stage III
TCGA-G3-A25Z-01A-11R-A16W-07	TCGA-G3-A25Z	TCGA-G3-A25Z-01A	TP	Primary solid Tumor	233	655		655	21.8333	0	Alive	male	stage i	300	No	not reported	no	2010	7th	M0	Liver	N0	Liver	T1	Stage I	Hepatocellular carcinoma, NOS	040435fd-4a64-5f10-b6b9-f419287da9be	C22.0	not reported	No	21509	69	Not Reported	23.0546	173	asian	58	-21509	1952		TCGA-G3-A25Z-01A	Liver and intrahepatic bile ducts	Adenomas and Adenocarcinomas	TCGA-LIHC	Liver Hepatocellular Carcinoma	N0	M0	T1	Stage I
TCGA-BC-A10X-01A-11R-A131-07	TCGA-BC-A10X	TCGA-BC-A10X-01A	TP	Primary solid Tumor	3080		770	770	25.6667	1	Dead	female	stage iiia	520	No	not reported	no	2002	5th	MX	Liver	N0	Liver	T3a	Stage IIIA	Hepatocellular carcinoma, NOS	31bf39df-c90d-5081-9358-9f8a31a168b1	C22.0	not reported	No	19140	65	Not Reported			white	52	-19140	1950	2004	TCGA-BC-A10X-01A	Liver and intrahepatic bile ducts	Adenomas and Adenocarcinomas	TCGA-LIHC	Liver Hepatocellular Carcinoma	N0	MX	T3	Stage III
TCGA-DD-A1EB-01A-11R-A131-07	TCGA-DD-A1EB	TCGA-DD-A1EB-01A	TP	Primary solid Tumor	3538	2017		2017	67.2333	0	Alive	female	stage i	180	No	not reported	no	2001	5th	M0	Liver	N0	Liver	T1	Stage I	Hepatocellular carcinoma, NOS	b632c3e5-9066-50c6-939d-6b9825e68bca	C22.0	not reported	No	26471	57	Not Reported	21.1927	164	not reported	72	-26471	1929		TCGA-DD-A1EB-01A	Liver and intrahepatic bile ducts	Adenomas and Adenocarcinomas	TCGA-LIHC	Liver Hepatocellular Carcinoma	N0	M0	T1	Stage I
TCGA-CC-A9FS-01A-11R-A37K-07	TCGA-CC-A9FS	TCGA-CC-A9FS-01A	TP	Primary solid Tumor	142	211		211	7.03333	0	Alive	male	stage ii	190	No	not reported	no	2013	6th	M0	Liver	N0	Liver	T2	Stage II	Hepatocellular carcinoma, NOS	c6d72ebb-c463-5cb5-93d9-19da2a28dc98	C22.0	not reported	No	20157	72	Not Reported	23.7812	174	asian	55	-20157	1958		TCGA-CC-A9FS-01A	Liver and intrahepatic bile ducts	Adenomas and Adenocarcinomas	TCGA-LIHC	Liver Hepatocellular Carcinoma	N0	M0	T2	Stage II
TCGA-DD-AAVS-01A-11R-A41C-07	TCGA-DD-AAVS	TCGA-DD-AAVS-01A	TP	Primary solid Tumor	2201	1823		1823	60.7667	0	Alive	male	stage i	60	No	not reported	no	2007	6th	M0	Liver	N0	Liver	T1	Stage I	Hepatocellular carcinoma, NOS	d8195d86-674c-539f-831a-5d3cf248b568	C22.0	not reported	No	20586	72	Not Reported	25.2092	169	asian	56	-20586	1951		TCGA-DD-AAVS-01A	Liver and intrahepatic bile ducts	Adenomas and Adenocarcinomas	TCGA-LIHC	Liver Hepatocellular Carcinoma	N0	M0	T1	Stage I
TCGA-ED-A627-01A-12R-A311-07	TCGA-ED-A627	TCGA-ED-A627-01A	TP	Primary solid Tumor	157	423		423	14.1	0	Alive	male	stage i	1140	No	not reported	no	2012	7th	M0	Liver	NX	Liver	T1	Stage I	Hepatocellular carcinoma, NOS	a5434643-b965-5398-a3a7-d98d6c6e5c8a	C22.0	not reported	No	27303	74	Not Reported	23.8895	176	white	74	-27303	1938		TCGA-ED-A627-01A	Liver and intrahepatic bile ducts	Adenomas and Adenocarcinomas	TCGA-LIHC	Liver Hepatocellular Carcinoma	NX	M0	T1	Stage I
TCGA-DD-AACX-01A-11R-A41C-07	TCGA-DD-AACX	TCGA-DD-AACX-01A	TP	Primary solid Tumor	1183	170		170	5.66667	0	Alive	male	stage ii	30	No	not reported	no	2010	7th	M0	Liver	N0	Liver	T2	Stage II	Hepatocellular carcinoma, NOS	188c87de-66bc-5b61-bf42-7dc945ab137a	C22.0	not reported	No	24329	53	Not Reported	22.0604	155	asian	66	-24329	1944		TCGA-DD-AACX-01A	Liver and intrahepatic bile ducts	Adenomas and Adenocarcinomas	TCGA-LIHC	Liver Hepatocellular Carcinoma	N0	M0	T2	Stage II
TCGA-BC-A3KG-01A-11R-A213-07	TCGA-BC-A3KG	TCGA-BC-A3KG-01A	TP	Primary solid Tumor	140	680		680	22.6667	0	Alive	female	stage ii	790	No	not reported	no	2011	7th	M0	Liver	N0	Liver	T2	Stage II	Hepatocellular carcinoma, NOS	3301db0f-ac03-5bd1-bd3f-b4373b1bcb4c	C22.0	not reported	No	25061	64	Not Reported	25.3155	159	white	68	-25061	1943		TCGA-BC-A3KG-01A	Liver and intrahepatic bile ducts	Adenomas and Adenocarcinomas	TCGA-LIHC	Liver Hepatocellular Carcinoma	N0	M0	T2	Stage II
TCGA-2Y-A9H3-01A-11R-A38B-07	TCGA-2Y-A9H3	TCGA-2Y-A9H3-01A	TP	Primary solid Tumor	1309	1516		1516	50.5333	0	Alive	male	stage ii	90	No	not reported	no	2010	7th	MX	Liver	NX	Liver	T2	Stage II	Hepatocellular carcinoma, NOS	0b94912a-d1e8-5a02-a067-bc00c4629294	C22.0	not reported	No	16443	105	Not Reported	32.7705	179	white	45	-16443	1965		TCGA-2Y-A9H3-01A	Liver and intrahepatic bile ducts	Adenomas and Adenocarcinomas	TCGA-LIHC	Liver Hepatocellular Carcinoma	NX	MX	T2	Stage II
TCGA-DD-AADY-01A-11R-A41C-07	TCGA-DD-AADY	TCGA-DD-AADY-01A	TP	Primary solid Tumor	308	555		555	18.5	0	Alive	female	stage i	20	No	not reported	no	2013	7th	M0	Liver	N0	Liver	T1	Stage I	Hepatocellular carcinoma, NOS	026679ae-0acc-549b-9f6a-f92f03475a83	C22.0	not reported	No	20233	55	Not Reported	21.2183	161	asian	55	-20233	1958		TCGA-DD-AADY-01A	Liver and intrahepatic bile ducts	Adenomas and Adenocarcinomas	TCGA-LIHC	Liver Hepatocellular Carcinoma	N0	M0	T1	Stage I
TCGA-DD-A1EA-01A-11R-A131-07	TCGA-DD-A1EA	TCGA-DD-A1EA-01A	TP	Primary solid Tumor	3298	2415		2415	80.5	0	Alive	male	stage ii	80	No	not reported	no	2002	5th	M0	Liver	N0	Liver	T2	Stage II	Hepatocellular carcinoma, NOS	de8a74e5-7b60-56ad-8043-afe8e07bbb30	C22.0	not reported	No	24925	94	Not Reported	33.305	168	asian	68	-24925	1934		TCGA-DD-A1EA-01A	Liver and intrahepatic bile ducts	Adenomas and Adenocarcinomas	TCGA-LIHC	Liver Hepatocellular Carcinoma	N0	M0	T2	Stage II
TCGA-CC-A3MA-01A-11R-A213-07	TCGA-CC-A3MA	TCGA-CC-A3MA-01A	TP	Primary solid Tumor	177	2	303	303	10.1	1	Dead	male	stage iiia	530	No	not reported	no	2011	7th	M0	Liver	N0	Liver	T3	Stage IIIA	Hepatocellular carcinoma, NOS	e63cf1ba-c70d-5103-9d2e-9aeb32f2af0c	C22.0	not reported	No	22375	66	Not Reported	23.3844	168	asian	61	-22375	1950		TCGA-CC-A3MA-01A	Liver and intrahepatic bile ducts	Adenomas and Adenocarcinomas	TCGA-LIHC	Liver Hepatocellular Carcinoma	N0	M0	T3	Stage III
TCGA-HP-A5MZ-01A-21R-A27V-07	TCGA-HP-A5MZ	TCGA-HP-A5MZ-01A	TP	Primary solid Tumor			91	91	3.03333	1	Dead	male	stage i	160	No	not reported	no		6th	M0	Liver	NX	Liver	T1	Stage I	Hepatocellular carcinoma, NOS	34a99fb3-f059-51f6-8b76-c11c74c56a25	C22.0	not reported	No	22702	82	Not Reported	23.9591	185	not reported	78	-22702			TCGA-HP-A5MZ-01A	Liver and intrahepatic bile ducts	Adenomas and Adenocarcinomas	TCGA-LIHC	Liver Hepatocellular Carcinoma	NX	M0	T1	Stage I
TCGA-DD-AAD1-01A-11R-A41C-07	TCGA-DD-AAD1	TCGA-DD-AAD1-01A	TP	Primary solid Tumor	1114	564		564	18.8	0	Alive	female	stage i	10	No	not reported	no	2010	7th	M0	Liver	N0	Liver	T1	Stage I	Hepatocellular carcinoma, NOS	40281c77-f336-5a40-bba3-d3caa131802e	C22.0	not reported	No	18794	44	Not Reported	16.9747	161	asian	51	-18794	1959		TCGA-DD-AAD1-01A	Liver and intrahepatic bile ducts	Adenomas and Adenocarcinomas	TCGA-LIHC	Liver Hepatocellular Carcinoma	N0	M0	T1	Stage I
TCGA-MI-A75G-01A-11R-A32O-07	TCGA-MI-A75G	TCGA-MI-A75G-01A	TP	Primary solid Tumor	427	698		698	23.2667	0	Alive	male	stage ii	80	No	not reported	no	2012	7th	M0	Liver	N0	Liver	T2	Stage II	Hepatocellular carcinoma, NOS	2172ef4d-2dc1-537d-a1ea-f2602358086a	C22.0	not reported	No	23284	69	Not Reported	21.7776	178	white	63	-23284	1949		TCGA-MI-A75G-01A	Liver and intrahepatic bile ducts	Adenomas and Adenocarcinomas	TCGA-LIHC	Liver Hepatocellular Carcinoma	N0	M0	T2	Stage II
TCGA-DD-A1EH-01A-11R-A131-07	TCGA-DD-A1EH	TCGA-DD-A1EH-01A	TP	Primary solid Tumor	933	1495		1495	49.8333	0	Alive	male	stage iii	220	No	not reported	no	2008	6th	M0	Liver	N0	Liver	T3	Stage III	Hepatocellular carcinoma, NOS	b59e5416-fbab-5072-a1d5-78d15f9178c2	C22.0	not reported	No	8499	70	Not Reported	21.847	179	white	23	-8499	1985		TCGA-DD-A1EH-01A	Liver and intrahepatic bile ducts	Adenomas and Adenocarcinomas	TCGA-LIHC	Liver Hepatocellular Carcinoma	N0	M0	T3	Stage III
TCGA-DD-AACZ-01A-11R-A41C-07	TCGA-DD-AACZ	TCGA-DD-AACZ-01A	TP	Primary solid Tumor	1147		171	171	5.7	1	Dead	female	stage i	60	No	not reported	no	2010	7th	M0	Liver	N0	Liver	T1	Stage I	Hepatocellular carcinoma, NOS	1994571a-62a6-5ef2-8e2e-5de2370ad01c	C22.0	not reported	No	23230	52	Not Reported	23.4224	149	asian	63	-23230	1947	2010	TCGA-DD-AACZ-01A	Liver and intrahepatic bile ducts	Adenomas and Adenocarcinomas	TCGA-LIHC	Liver Hepatocellular Carcinoma	N0	M0	T1	Stage I
TCGA-DD-A39Z-01A-11R-A213-07	TCGA-DD-A39Z	TCGA-DD-A39Z-01A	TP	Primary solid Tumor	5728		601	601	20.0333	1	Dead	female	stage ii	250	No	not reported	no	1996	4th	M0	Liver	NX	Liver	T2	Stage II	Hepatocellular carcinoma, NOS	760e64c9-3c83-5bbc-b602-ca298fa0f5e1	C22.0	not reported	No	15930	61	Not Reported	22.4059	165	not reported	43	-15930	1953	1997	TCGA-DD-A39Z-01A	Liver and intrahepatic bile ducts	Adenomas and Adenocarcinomas	TCGA-LIHC	Liver Hepatocellular Carcinoma	NX	M0	T2	Stage II
TCGA-DD-AADO-01A-11R-A41C-07	TCGA-DD-AADO	TCGA-DD-AADO-01A	TP	Primary solid Tumor	155	453		453	15.1	0	Alive	male	stage i	20	No	not reported	no	2013	7th	M0	Liver	N0	Liver	T1	Stage I	Hepatocellular carcinoma, NOS	ce0ab140-032d-5151-b7b1-71844d6e9fa7	C22.0	not reported	No	20139	58	Not Reported	20.5499	168	asian	55	-20139	1958		TCGA-DD-AADO-01A	Liver and intrahepatic bile ducts	Adenomas and Adenocarcinomas	TCGA-LIHC	Liver Hepatocellular Carcinoma	N0	M0	T1	Stage I
TCGA-DD-AAE9-01A-11R-A41C-07	TCGA-DD-AAE9	TCGA-DD-AAE9-01A	TP	Primary solid Tumor	419	722		722	24.0667	0	Alive	male	stage i	40	No	not reported	no	2012	7th	M0	Liver	N0	Liver	T1	Stage I	Hepatocellular carcinoma, NOS	3eb6cdc9-31e6-5761-b161-cc7bb8fe58e2	C22.0	not reported	No	25451	63	Not Reported	23.1405	165	asian	69	-25451	1943		TCGA-DD-AAE9-01A	Liver and intrahepatic bile ducts	Adenomas and Adenocarcinomas	TCGA-LIHC	Liver Hepatocellular Carcinoma	N0	M0	T1	Stage I
TCGA-DD-A4NS-01A-11R-A311-07	TCGA-DD-A4NS	TCGA-DD-A4NS-01A	TP	Primary solid Tumor	2596		2456	2456	81.8667	1	Dead	female	stage i	140	No	not reported	no	2005	6th	M0	Liver	N0	Liver	T1	Stage I	Hepatocellular carcinoma, NOS	077fb677-9f61-5271-b4de-f9e2e73dd464	C22.0	not reported	No	22638	58	Not Reported	20.7967	167	white	61	-22638	1944	2011	TCGA-DD-A4NS-01A	Liver and intrahepatic bile ducts	Adenomas and Adenocarcinomas	TCGA-LIHC	Liver Hepatocellular Carcinoma	N0	M0	T1	Stage I
TCGA-G3-A25U-01A-11R-A16W-07	TCGA-G3-A25U	TCGA-G3-A25U-01A	TP	Primary solid Tumor	1281	1636		1636	54.5333	0	Alive	female	stage i	350	No	not reported	no	2007	6th	M0	Liver	N0	Liver	T1	Stage I	Hepatocellular carcinoma, NOS	4a65e5a0-9428-509f-ae61-b274bc4e7a63	C22.0	not reported	No	23207	47	Not Reported	20.0777	153	asian	63	-23207	1944		TCGA-G3-A25U-01A	Liver and intrahepatic bile ducts	Adenomas and Adenocarcinomas	TCGA-LIHC	Liver Hepatocellular Carcinoma	N0	M0	T1	Stage I
TCGA-WX-AA46-01A-11R-A39D-07	TCGA-WX-AA46	TCGA-WX-AA46-01A	TP	Primary solid Tumor	456	756		756	25.2	0	Alive	male	stage ii	80	No	not reported	no	2012	7th	MX	Liver	NX	Liver	T2	Stage II	Hepatocellular carcinoma, NOS	230aff98-3b37-5045-9d99-00d0a97dac8b	C22.0	not reported	No	22639	75	Not Reported	30.8185	156	white	61	-22639	1951		TCGA-WX-AA46-01A	Liver and intrahepatic bile ducts	Adenomas and Adenocarcinomas	TCGA-LIHC	Liver Hepatocellular Carcinoma	NX	MX	T2	Stage II
TCGA-DD-A3A7-01A-11R-A22L-07	TCGA-DD-A3A7	TCGA-DD-A3A7-01A	TP	Primary solid Tumor	4772		419	419	13.9667	1	Dead	male	stage iiib	130	No	not reported	no	1998	7th	M0	Liver	N0	Liver	T3b	Stage IIIB	Hepatocellular carcinoma, NOS	31ce6fd1-8644-52d6-917f-f5275e33388c	C22.0	not reported	No	24599	80	Not Reported	22.6347	188	not reported	67	-24599	1931	1999	TCGA-DD-A3A7-01A	Liver and intrahepatic bile ducts	Adenomas and Adenocarcinomas	TCGA-LIHC	Liver Hepatocellular Carcinoma	N0	M0	T3	Stage III
TCGA-CC-A3MC-01A-11R-A22L-07	TCGA-CC-A3MC	TCGA-CC-A3MC-01A	TP	Primary solid Tumor	268	363		363	12.1	0	Alive	male	stage iiia	400	No	not reported	no	2011	7th	M0	Liver	N0	Liver	T3	Stage IIIA	Hepatocellular carcinoma, NOS	8907c55f-56af-5f58-978e-2f537d5f76b1	C22.0	not reported	No	20067	52	Not Reported	19.5717	163	asian	54	-20067	1957		TCGA-CC-A3MC-01A	Liver and intrahepatic bile ducts	Adenomas and Adenocarcinomas	TCGA-LIHC	Liver Hepatocellular Carcinoma	N0	M0	T3	Stage III
TCGA-DD-AADN-01A-11R-A41C-07	TCGA-DD-AADN	TCGA-DD-AADN-01A	TP	Primary solid Tumor	602	898		898	29.9333	0	Alive	male	stage i	70	No	not reported	no	2012	7th	MX	Liver	NX	Liver	T1	Stage I	Hepatocellular carcinoma, NOS	621a1855-660f-5283-be84-26f970adc8f7	C22.0	not reported	No	21632	62	Not Reported	24.2188	160	asian	59	-21632	1953		TCGA-DD-AADN-01A	Liver and intrahepatic bile ducts	Adenomas and Adenocarcinomas	TCGA-LIHC	Liver Hepatocellular Carcinoma	NX	MX	T1	Stage I
TCGA-DD-AACU-01A-11R-A41C-07	TCGA-DD-AACU	TCGA-DD-AACU-01A	TP	Primary solid Tumor	1272	1567		1567	52.2333	0	Alive	male	stage i	40	No	not reported	no	2010	7th	M0	Liver	N0	Liver	T1	Stage I	Hepatocellular carcinoma, NOS	f7c67ede-3160-5100-ab99-8c1c36f3340a	C22.0	not reported	No	21606	67	Not Reported	24.3141	166	asian	59	-21606	1951		TCGA-DD-AACU-01A	Liver and intrahepatic bile ducts	Adenomas and Adenocarcinomas	TCGA-LIHC	Liver Hepatocellular Carcinoma	N0	M0	T1	Stage I
TCGA-DD-AAW0-01A-11R-A41C-07	TCGA-DD-AAW0	TCGA-DD-AAW0-01A	TP	Primary solid Tumor	1737	2015		2015	67.1667	0	Alive	male	stage i	70	No	not reported	no	2009	6th	M0	Liver	N0	Liver	T1	Stage I	Hepatocellular carcinoma, NOS	3cd21457-69d0-5e94-b9b7-592e532574e6	C22.0	not reported	No	19981	75	Not Reported	25.3515	172	asian	54	-19981	1955		TCGA-DD-AAW0-01A	Liver and intrahepatic bile ducts	Adenomas and Adenocarcinomas	TCGA-LIHC	Liver Hepatocellular Carcinoma	N0	M0	T1	Stage I
TCGA-G3-AAV3-01A-11R-A37K-07	TCGA-G3-AAV3	TCGA-G3-AAV3-01A	TP	Primary solid Tumor	98	412		412	13.7333	0	Alive	female	stage ii	150	No	not reported	no	2013	7th	M0	Liver	N0	Liver	T2	Stage II	Hepatocellular carcinoma, NOS	e8b595b5-362a-52fa-9922-e5d8abc7c79d	C22.0	not reported	No	21449	85	Not Reported	30.1162	168	white	58	-21449	1955		TCGA-G3-AAV3-01A	Liver and intrahepatic bile ducts	Adenomas and Adenocarcinomas	TCGA-LIHC	Liver Hepatocellular Carcinoma	N0	M0	T2	Stage II
TCGA-DD-AAEE-01A-11R-A41C-07	TCGA-DD-AAEE	TCGA-DD-AAEE-01A	TP	Primary solid Tumor	509	810		810	27	0	Alive	male	stage i	40	No	not reported	no	2012	7th	M0	Liver	N0	Liver	T1	Stage I	Hepatocellular carcinoma, NOS	57265c3b-99b8-5c32-afd5-e9ef437df17f	C22.0	not reported	No	20396	58	Not Reported	22.6562	160	asian	55	-20396	1957		TCGA-DD-AAEE-01A	Liver and intrahepatic bile ducts	Adenomas and Adenocarcinomas	TCGA-LIHC	Liver Hepatocellular Carcinoma	N0	M0	T1	Stage I
TCGA-G3-AAV4-01A-11R-A38B-07	TCGA-G3-AAV4	TCGA-G3-AAV4-01A	TP	Primary solid Tumor	423		27	27	0.9	1	Dead	female	stage i	470	No	not reported	no	2012	7th	M0	Liver	N0	Liver	T1	Stage I	Hepatocellular carcinoma, NOS	608356a9-0ac8-576d-998c-715ba29e4e3c	C22.0	not reported	No	30466	56	Not Reported	23.0112	156	white	83	-30466	1929	2012	TCGA-G3-AAV4-01A	Liver and intrahepatic bile ducts	Adenomas and Adenocarcinomas	TCGA-LIHC	Liver Hepatocellular Carcinoma	N0	M0	T1	Stage I
TCGA-G3-A25V-01A-11R-A16W-07	TCGA-G3-A25V	TCGA-G3-A25V-01A	TP	Primary solid Tumor	223	860		860	28.6667	0	Alive	male	stage i	100	No	not reported	no	2010	7th	M0	Liver	N0	Liver	T1	Stage I	Hepatocellular carcinoma, NOS	f1d998f3-558b-5ffb-98a8-67ec6412fead	C22.0	not reported	No	25144	90	Not Reported	25.7371	187	white	68	-25144	1942		TCGA-G3-A25V-01A	Liver and intrahepatic bile ducts	Adenomas and Adenocarcinomas	TCGA-LIHC	Liver Hepatocellular Carcinoma	N0	M0	T1	Stage I
TCGA-DD-A4NP-01A-11R-A28V-07	TCGA-DD-A4NP	TCGA-DD-A4NP-01A	TP	Primary solid Tumor	2736	3308		3308	110.267	0	Alive	male	stage i	160	No	not reported	no	2005	6th	M0	Liver	N0	Liver	T1	Stage I	Hepatocellular carcinoma, NOS	4e399cb2-5fd8-5e6a-8236-e26c7e4e9440	C22.0	not reported	No	11838	79	Not Reported	25.2163	177	white	32	-11838	1973		TCGA-DD-A4NP-01A	Liver and intrahepatic bile ducts	Adenomas and Adenocarcinomas	TCGA-LIHC	Liver Hepatocellular Carcinoma	N0	M0	T1	Stage I
TCGA-DD-A73E-01A-12R-A32O-07	TCGA-DD-A73E	TCGA-DD-A73E-01A	TP	Primary solid Tumor	336	44		44	1.46667	0	Alive	male	stage i	170	No	not reported	no	2012	7th	M0	Liver	N0	Liver	T1	Stage I	Hepatocellular carcinoma, NOS	ea0dc2b5-bf88-5d98-bd12-082caf49a1f7	C22.0	not reported	No	24377	108	Not Reported	36.5062	172	white	66	-24377	1946		TCGA-DD-A73E-01A	Liver and intrahepatic bile ducts	Adenomas and Adenocarcinomas	TCGA-LIHC	Liver Hepatocellular Carcinoma	N0	M0	T1	Stage I
TCGA-FV-A4ZQ-01A-11R-A266-07	TCGA-FV-A4ZQ	TCGA-FV-A4ZQ-01A	TP	Primary solid Tumor	224	12		12	0.4	0	Alive	male	stage i	160	No	not reported	no	2012	7th	M0	Liver	NX	Liver	T1	Stage I	Hepatocellular carcinoma, NOS	d6148ca6-32e0-52e9-8bac-eaa81747004d	C22.0	not reported	No	19090		Not Reported			white	52	-19090	1960		TCGA-FV-A4ZQ-01A	Liver and intrahepatic bile ducts	Adenomas and Adenocarcinomas	TCGA-LIHC	Liver Hepatocellular Carcinoma	NX	M0	T1	Stage I
TCGA-DD-AAEH-01A-11R-A41C-07	TCGA-DD-AAEH	TCGA-DD-AAEH-01A	TP	Primary solid Tumor	553	784		784	26.1333	0	Alive	male	stage i	10	No	not reported	no	2012	7th	M0	Liver	N0	Liver	T1	Stage I	Hepatocellular carcinoma, NOS	ec1a6cdd-a2c7-5c95-aad0-063f595e0448	C22.0	not reported	No	26894	62	Not Reported	23.3355	163	asian	73	-26894	1939		TCGA-DD-AAEH-01A	Liver and intrahepatic bile ducts	Adenomas and Adenocarcinomas	TCGA-LIHC	Liver Hepatocellular Carcinoma	N0	M0	T1	Stage I
TCGA-G3-A5SJ-01A-11R-A27V-07	TCGA-G3-A5SJ	TCGA-G3-A5SJ-01A	TP	Primary solid Tumor	285	698		698	23.2667	0	Alive	male	stage i	290	No	not reported	no	2012	7th	M0	Liver	NX	Liver	T1	Stage I	Hepatocellular carcinoma, NOS	bb5b0cb1-a308-509e-ab8b-ea3cc0e6a564	C22.0	not reported	No	21848	87	Not Reported	29.7527	171	white	59	-21848	1953		TCGA-G3-A5SJ-01A	Liver and intrahepatic bile ducts	Adenomas and Adenocarcinomas	TCGA-LIHC	Liver Hepatocellular Carcinoma	NX	M0	T1	Stage I
TCGA-FV-A2QQ-01A-11R-A22L-07	TCGA-FV-A2QQ	TCGA-FV-A2QQ-01A	TP	Primary solid Tumor	71	729		729	24.3	0	Alive	male	stage i	150	No	not reported	no	2011	7th	MX	Liver	N0	Liver	T1	Stage I	Hepatocellular carcinoma, NOS	3f81f9ef-ad69-5917-983a-a7417342ccad	C22.0	not reported	No	29354		Not Reported			white	80	-29354	1931		TCGA-FV-A2QQ-01A	Liver and intrahepatic bile ducts	Adenomas and Adenocarcinomas	TCGA-LIHC	Liver Hepatocellular Carcinoma	N0	MX	T1	Stage I
TCGA-FV-A495-01A-11R-A266-07	TCGA-FV-A495	TCGA-FV-A495-01A	TP	Primary solid Tumor	56	1		1	0.0333333	0	Alive	female	stage ii	70	No	not reported	no	2012	7th	M0	Liver	NX	Liver	T2	Stage II	Hepatocellular carcinoma, NOS	49c4511c-5a3a-5922-b283-40b97e8cf947	C22.0	not reported	No	18740	70	Not Reported	23.6614	172	white	51	-18740	1961		TCGA-FV-A495-01A	Liver and intrahepatic bile ducts	Adenomas and Adenocarcinomas	TCGA-LIHC	Liver Hepatocellular Carcinoma	NX	M0	T2	Stage II
TCGA-CC-A1HT-01A-11R-A131-07	TCGA-CC-A1HT	TCGA-CC-A1HT-01A	TP	Primary solid Tumor	86	0	101	101	3.36667	1	Dead	male	stage iiia	470	No	not reported	no	2010	6th	M0	Liver	N0	Liver	T3	Stage IIIA	Hepatocellular carcinoma, NOS	1a8fae6a-3f49-5ec4-a224-d75161fd2170	C22.0	not reported	No	18553	54	Not Reported	20.3244	163	asian	50	-18553	1960		TCGA-CC-A1HT-01A	Liver and intrahepatic bile ducts	Adenomas and Adenocarcinomas	TCGA-LIHC	Liver Hepatocellular Carcinoma	N0	M0	T3	Stage III
TCGA-G3-A25S-01A-11R-A16W-07	TCGA-G3-A25S	TCGA-G3-A25S-01A	TP	Primary solid Tumor	707	37	416	416	13.8667	1	Dead	male	stage i	480	No	not reported	no	2009	6th	M0	Liver	N0	Liver	T1	Stage I	Hepatocellular carcinoma, NOS	69ffe9ca-d199-5f37-887c-57f08061164f	C22.0	not reported	No	23571	73	Not Reported	26.4915	166	white	64	-23571	1945		TCGA-G3-A25S-01A	Liver and intrahepatic bile ducts	Adenomas and Adenocarcinomas	TCGA-LIHC	Liver Hepatocellular Carcinoma	N0	M0	T1	Stage I
TCGA-DD-AAE6-01A-11R-A41C-07	TCGA-DD-AAE6	TCGA-DD-AAE6-01A	TP	Primary solid Tumor	399	141		141	4.7	0	Alive	female	stage i	80	No	not reported	no	2012	7th	M0	Liver	N0	Liver	T1	Stage I	Hepatocellular carcinoma, NOS	3dc73fec-72df-5256-a450-ac01fac1a325	C22.0	not reported	No	21764	46	Not Reported	18.1955	159	asian	59	-21764	1953		TCGA-DD-AAE6-01A	Liver and intrahepatic bile ducts	Adenomas and Adenocarcinomas	TCGA-LIHC	Liver Hepatocellular Carcinoma	N0	M0	T1	Stage I
TCGA-DD-AAVV-01A-11R-A41C-07	TCGA-DD-AAVV	TCGA-DD-AAVV-01A	TP	Primary solid Tumor	2513	2455		2455	81.8333	0	Alive	male	stage ii	70	No	not reported	no	2007	6th	M0	Liver	N0	Liver	T2	Stage II	Hepatocellular carcinoma, NOS	2873da34-451b-58c2-8641-0ad02da0da6a	C22.0	not reported	No	20751	71	Not Reported	28.441	158	asian	56	-20751	1951		TCGA-DD-AAVV-01A	Liver and intrahepatic bile ducts	Adenomas and Adenocarcinomas	TCGA-LIHC	Liver Hepatocellular Carcinoma	N0	M0	T2	Stage II
TCGA-EP-A26S-01A-11R-A16W-07	TCGA-EP-A26S	TCGA-EP-A26S-01A	TP	Primary solid Tumor	91	608		608	20.2667	0	Alive	male	stage i	520	No	not reported	no	2011	7th	MX	Liver	N0	Liver	T1	Stage I	Hepatocellular carcinoma, NOS	b04764ed-fadf-5f28-aefc-ba455bbdd1bb	C22.0	not reported	No	25677	41	Not Reported	14.5266	168	white	70	-25677	1941		TCGA-EP-A26S-01A	Liver and intrahepatic bile ducts	Adenomas and Adenocarcinomas	TCGA-LIHC	Liver Hepatocellular Carcinoma	N0	MX	T1	Stage I
TCGA-K7-A5RG-01A-11R-A28V-07	TCGA-K7-A5RG	TCGA-K7-A5RG-01A	TP	Primary solid Tumor	100	519		519	17.3	0	Alive	male	stage i	630	No	not reported	no	2012	7th	MX	Liver	NX	Liver	T1	Stage I	Hepatocellular carcinoma, NOS	ccceb580-aa36-5ba1-9505-0e7958313b01	C22.0	not reported	No	24218	123	Not Reported	41.0973	173	black or african american	66	-24218	1946		TCGA-K7-A5RG-01A	Liver and intrahepatic bile ducts	Adenomas and Adenocarcinomas	TCGA-LIHC	Liver Hepatocellular Carcinoma	NX	MX	T1	Stage I
TCGA-XR-A8TE-01A-11R-A36F-07	TCGA-XR-A8TE	TCGA-XR-A8TE-01A	TP	Primary solid Tumor	487	925		925	30.8333	0	Alive	male	stage iiia	90	No	not reported	no	2012	7th	MX	Liver	N0	Liver	T3	Stage IIIA	Hepatocellular carcinoma, NOS	c244774d-e96a-54db-8b12-eefcd660b050	C22.0	not reported	No	5862	43	Not Reported	17.4449	157	white	16	-5862	1996		TCGA-XR-A8TE-01A	Liver and intrahepatic bile ducts	Adenomas and Adenocarcinomas	TCGA-LIHC	Liver Hepatocellular Carcinoma	N0	MX	T3	Stage III
TCGA-FV-A3I1-01A-11R-A22L-07	TCGA-FV-A3I1	TCGA-FV-A3I1-01A	TP	Primary solid Tumor	76	0	247	247	8.23333	1	Dead	female	stage ii	70	Not Reported	not reported	yes	2011	7th	MX	Liver	N0	Liver	T2	Stage II	Hepatocellular carcinoma, NOS	54b01d17-db54-5911-a087-ba19fda5469e	C22.0	not reported	No			Not Reported			white	81		1930		TCGA-FV-A3I1-01A	Liver and intrahepatic bile ducts	Adenomas and Adenocarcinomas	TCGA-LIHC	Liver Hepatocellular Carcinoma	N0	MX	T2	Stage II
TCGA-G3-A25X-01A-11R-A16W-07	TCGA-G3-A25X	TCGA-G3-A25X-01A	TP	Primary solid Tumor	1346	1779		1779	59.3	0	Alive	male	stage ii	160	No	not reported	no	2007	6th	M0	Liver	N0	Liver	T2	Stage II	Hepatocellular carcinoma, NOS	27c48002-8a70-56d3-b6ca-5104f9a453ea	C22.0	not reported	No	26988	65	Not Reported	23.8751	165	asian	73	-26988	1934		TCGA-G3-A25X-01A	Liver and intrahepatic bile ducts	Adenomas and Adenocarcinomas	TCGA-LIHC	Liver Hepatocellular Carcinoma	N0	M0	T2	Stage II
TCGA-DD-AACT-01A-11R-A41C-07	TCGA-DD-AACT	TCGA-DD-AACT-01A	TP	Primary solid Tumor	1317	1562		1562	52.0667	0	Alive	female	stage i	60	No	not reported	no	2010	7th	M0	Liver	N0	Liver	T1	Stage I	Hepatocellular carcinoma, NOS	a8a10330-5c63-52ec-9221-2e72266a5f75	C22.0	not reported	No	25292	62	Not Reported	24.8358	158	asian	69	-25292	1941		TCGA-DD-AACT-01A	Liver and intrahepatic bile ducts	Adenomas and Adenocarcinomas	TCGA-LIHC	Liver Hepatocellular Carcinoma	N0	M0	T1	Stage I
TCGA-DD-AAD3-01A-11R-A41C-07	TCGA-DD-AAD3	TCGA-DD-AAD3-01A	TP	Primary solid Tumor	1072	1295		1295	43.1667	0	Alive	male	stage i	20	No	not reported	no	2011	7th	M0	Liver	N0	Liver	T1	Stage I	Hepatocellular carcinoma, NOS	82332c6d-d5e4-5529-873f-45bd6e1d72cb	C22.0	not reported	No	15706	77	Not Reported	24.3025	178	asian	43	-15706	1968		TCGA-DD-AAD3-01A	Liver and intrahepatic bile ducts	Adenomas and Adenocarcinomas	TCGA-LIHC	Liver Hepatocellular Carcinoma	N0	M0	T1	Stage I
TCGA-DD-A3A4-01A-11R-A22L-07	TCGA-DD-A3A4	TCGA-DD-A3A4-01A	TP	Primary solid Tumor	4776		612	612	20.4	1	Dead	male	stage iiia	160	No	not reported	no	1998	5th	M0	Liver	N0	Liver	T3	Stage IIIA	Hepatocellular carcinoma, NOS	cb8c076e-ce34-5eb6-aef5-b419f3b73d98	C22.0	not reported	No	13739	65	Not Reported	18.1966	189	white	37	-13739	1961	1999	TCGA-DD-A3A4-01A	Liver and intrahepatic bile ducts	Adenomas and Adenocarcinomas	TCGA-LIHC	Liver Hepatocellular Carcinoma	N0	M0	T3	Stage III
TCGA-BC-A69H-01A-11R-A311-07	TCGA-BC-A69H	TCGA-BC-A69H-01A	TP	Primary solid Tumor	94	444		444	14.8	0	Alive	male	stage ii	610	No	not reported	no	2013	7th	M0	Liver	NX	Liver	T2	Stage II	Hepatocellular carcinoma, NOS	4c15ff88-9571-5afe-9001-a04df8768452	C22.0	not reported	No	23380	70	Not Reported	23.3887	173	white	64	-23380	1949		TCGA-BC-A69H-01A	Liver and intrahepatic bile ducts	Adenomas and Adenocarcinomas	TCGA-LIHC	Liver Hepatocellular Carcinoma	NX	M0	T2	Stage II
TCGA-DD-AADA-01A-11R-A41C-07	TCGA-DD-AADA	TCGA-DD-AADA-01A	TP	Primary solid Tumor	959	1233		1233	41.1	0	Alive	female	stage i	40	No	not reported	no	2011	7th	M0	Liver	N0	Liver	T1	Stage I	Hepatocellular carcinoma, NOS	8b96f2cc-4d09-5682-ac81-06e74071ee9a	C22.0	not reported	No	24288	59	Not Reported	27.3034	147	asian	66	-24288	1945		TCGA-DD-AADA-01A	Liver and intrahepatic bile ducts	Adenomas and Adenocarcinomas	TCGA-LIHC	Liver Hepatocellular Carcinoma	N0	M0	T1	Stage I
TCGA-WQ-AB4B-01A-11R-A41C-07	TCGA-WQ-AB4B	TCGA-WQ-AB4B-01A	TP	Primary solid Tumor	107	395		395	13.1667	0	Alive	male	stage ii	80	No	not reported	no	2013	7th	M0	Liver	NX	Liver	T2	Stage II	Hepatocellular carcinoma, NOS	587bc676-39f4-5194-8288-bf122189ac75	C22.0	not reported	No	22769	122	Not Reported	39.8367	175	white	62	-22769	1951		TCGA-WQ-AB4B-01A	Liver and intrahepatic bile ducts	Adenomas and Adenocarcinomas	TCGA-LIHC	Liver Hepatocellular Carcinoma	NX	M0	T2	Stage II
TCGA-RC-A6M5-01A-11R-A32O-07	TCGA-RC-A6M5	TCGA-RC-A6M5-01A	TP	Primary solid Tumor	484	15		15	0.5	0	Alive	female	stage iva	50	No	not reported	no	2012	7th	M0	Liver	N1	Liver	T1	Stage IVA	Hepatocellular carcinoma, fibrolamellar	6e994e12-0189-59aa-880c-e447c46c52a5	C22.0	not reported	No	7634		Not Reported			white	20	-7634	1992		TCGA-RC-A6M5-01A	Liver and intrahepatic bile ducts	Adenomas and Adenocarcinomas	TCGA-LIHC	Liver Hepatocellular Carcinoma	N1_3	M0	T1	Stage IV
TCGA-EP-A2KA-01A-11R-A180-07	TCGA-EP-A2KA	TCGA-EP-A2KA-01A	TP	Primary solid Tumor	106	357	627	627	20.9	1	Dead	female	stage iiia	400	No	not reported	no	2011	7th	MX	Liver	NX	Liver	T3a	Stage IIIA	Hepatocellular carcinoma, NOS	5302581d-379b-56a2-8e1e-25551e2bdf0a	C22.0	not reported	No	19214		Not Reported		178	white	52	-19214	1959		TCGA-EP-A2KA-01A	Liver and intrahepatic bile ducts	Adenomas and Adenocarcinomas	TCGA-LIHC	Liver Hepatocellular Carcinoma	NX	MX	T3	Stage III
TCGA-DD-A4NI-01A-11R-A27V-07	TCGA-DD-A4NI	TCGA-DD-A4NI-01A	TP	Primary solid Tumor	357	816		816	27.2	0	Alive	male	stage ii	130	Not Reported	not reported	yes	2011	7th	M0	Liver	NX	Liver	T2	Stage II	Hepatocellular carcinoma, NOS	598cf464-1e6e-54a7-ab08-97f3f4fc4f72	C22.0	not reported	No	24516	99	Not Reported	33.464	172	white	67	-24516	1944		TCGA-DD-A4NI-01A	Liver and intrahepatic bile ducts	Adenomas and Adenocarcinomas	TCGA-LIHC	Liver Hepatocellular Carcinoma	NX	M0	T2	Stage II
TCGA-GJ-A3OU-01A-31R-A38B-07	TCGA-GJ-A3OU	TCGA-GJ-A3OU-01A	TP	Primary solid Tumor	69	879		879	29.3	0	Alive	male	stage i	130	No	not reported	no	2011	7th	MX	Liver	NX	Liver	T1	Stage I	Hepatocellular carcinoma, clear cell type	0dd82736-4500-57b6-8472-bd8ca6ec900c	C22.0	not reported	No	21671	172	Not Reported	61.6731	167	white	59	-21671	1952		TCGA-GJ-A3OU-01A	Liver and intrahepatic bile ducts	Adenomas and Adenocarcinomas	TCGA-LIHC	Liver Hepatocellular Carcinoma	NX	MX	T1	Stage I
TCGA-G3-A7M9-01A-23R-A352-07	TCGA-G3-A7M9	TCGA-G3-A7M9-01A	TP	Primary solid Tumor	86		56	56	1.86667	1	Dead	male	stage iiib	1500	Not Reported	not reported	yes	2013	7th	MX	Liver	NX	Liver	T3b	Stage IIIB	Hepatocellular carcinoma, NOS	32c71a55-274a-5255-87ed-61ec3559dd1b	C22.0	not reported	No	25588	73	Not Reported	25.2595	170	white	70	-25588	1943	2013	TCGA-G3-A7M9-01A	Liver and intrahepatic bile ducts	Adenomas and Adenocarcinomas	TCGA-LIHC	Liver Hepatocellular Carcinoma	NX	MX	T3	Stage III
TCGA-BC-A10R-01A-11R-A131-07	TCGA-BC-A10R	TCGA-BC-A10R-01A	TP	Primary solid Tumor	4316		308	308	10.2667	1	Dead	female	not reported	180	No	not reported	no	1999	5th	MX	Liver	NX	Liver	T3		Hepatocellular carcinoma, NOS	ef53ae43-7ab9-546f-b40c-71018f4bf37a	C22.0	not reported	No	24274		Not Reported			white	66	-24274	1933	1999	TCGA-BC-A10R-01A	Liver and intrahepatic bile ducts	Adenomas and Adenocarcinomas	TCGA-LIHC	Liver Hepatocellular Carcinoma	NX	MX	T3	other
TCGA-CC-A9FW-01A-11R-A37K-07	TCGA-CC-A9FW	TCGA-CC-A9FW-01A	TP	Primary solid Tumor	125	248		248	8.26667	0	Alive	male	stage iiia	300	No	not reported	no	2013	6th	M0	Liver	N0	Liver	T3	Stage IIIA	Hepatocellular carcinoma, NOS	fb9aba46-c99b-5687-9e62-a5447ab06324	C22.0	not reported	No	24891	67	Not Reported	21.8776	175	asian	68	-24891	1945		TCGA-CC-A9FW-01A	Liver and intrahepatic bile ducts	Adenomas and Adenocarcinomas	TCGA-LIHC	Liver Hepatocellular Carcinoma	N0	M0	T3	Stage III
TCGA-DD-AADI-01A-11R-A41C-07	TCGA-DD-AADI	TCGA-DD-AADI-01A	TP	Primary solid Tumor	819	1085		1085	36.1667	0	Alive	female	stage i	10	No	not reported	no	2011	7th	M0	Liver	N0	Liver	T1	Stage I	Hepatocellular carcinoma, NOS	758094bc-7e0d-5910-a97d-3d4b8599b23d	C22.0	not reported	No	15928	64	Not Reported	23.5078	165	asian	43	-15928	1968		TCGA-DD-AADI-01A	Liver and intrahepatic bile ducts	Adenomas and Adenocarcinomas	TCGA-LIHC	Liver Hepatocellular Carcinoma	N0	M0	T1	Stage I
TCGA-DD-A11A-01A-11R-A131-07	TCGA-DD-A11A	TCGA-DD-A11A-01A	TP	Primary solid Tumor	2184	79		79	2.63333		Not Reported	male	stage i	260	No	not reported	no	2004	6th	M0	Liver	N0	Liver	T1	Stage I	Hepatocellular carcinoma, NOS	88ead5d2-db40-5913-8675-ada85007c3f2	C22.0	not reported	No	24646	67	Not Reported	27.5312	156	black or african american	67	-24646	1937		TCGA-DD-A11A-01A	Liver and intrahepatic bile ducts	Adenomas and Adenocarcinomas	TCGA-LIHC	Liver Hepatocellular Carcinoma	N0	M0	T1	Stage I
TCGA-EP-A3RK-01A-11R-A22L-07	TCGA-EP-A3RK	TCGA-EP-A3RK-01A	TP	Primary solid Tumor	14	363		363	12.1	0	Alive	male	stage iiia	1040	No	not reported	no	2012	7th	MX	Liver	NX	Liver	T3a	Stage IIIA	Hepatocellular carcinoma, NOS	2ef28518-924b-56a3-b02a-c0a32962c5fb	C22.0	not reported	No	26985	101	Not Reported	31.8773	178	white	73	-26985	1939		TCGA-EP-A3RK-01A	Liver and intrahepatic bile ducts	Adenomas and Adenocarcinomas	TCGA-LIHC	Liver Hepatocellular Carcinoma	NX	MX	T3	Stage III
TCGA-HP-A5N0-01A-11R-A28V-07	TCGA-HP-A5N0	TCGA-HP-A5N0-01A	TP	Primary solid Tumor			752	752	25.0667	1	Dead	female	not reported	350	No	not reported	no		6th	M0	Liver	NX	Liver	TX		Hepatocellular carcinoma, clear cell type	a7736b14-a845-59ab-9213-c36310a3486d	C22.0	not reported	No	32120	65	Not Reported	26.7094	156	not reported	90	-32120			TCGA-HP-A5N0-01A	Liver and intrahepatic bile ducts	Adenomas and Adenocarcinomas	TCGA-LIHC	Liver Hepatocellular Carcinoma	NX	M0	other	other
TCGA-G3-A7M5-01A-11R-A33R-07	TCGA-G3-A7M5	TCGA-G3-A7M5-01A	TP	Primary solid Tumor	217	447		447	14.9	0	Alive	male	stage i	720	No	not reported	no	2013	7th	MX	Liver	NX	Liver	T1	Stage I	Hepatocellular carcinoma, NOS	e429a666-3777-52b6-99e9-dcf40d5da392	C22.0	not reported	No	27963	68	Not Reported	25.2826	164	asian	76	-27963	1937		TCGA-G3-A7M5-01A	Liver and intrahepatic bile ducts	Adenomas and Adenocarcinomas	TCGA-LIHC	Liver Hepatocellular Carcinoma	NX	MX	T1	Stage I
TCGA-ED-A5KG-01A-11R-A27V-07	TCGA-ED-A5KG	TCGA-ED-A5KG-01A	TP	Primary solid Tumor	112	854		854	28.4667	0	Alive	female	stage ii	1810	No	not reported	no	2012	7th	M0	Liver	N0	Liver	T2	Stage II	Hepatocellular carcinoma, NOS	4a2e4625-e86b-5c4e-91a1-8c27b84b816e	C22.0	not reported	No	22258	61	Not Reported	23.8281	160	asian	60	-22258	1952		TCGA-ED-A5KG-01A	Liver and intrahepatic bile ducts	Adenomas and Adenocarcinomas	TCGA-LIHC	Liver Hepatocellular Carcinoma	N0	M0	T2	Stage II
TCGA-CC-A3M9-01A-11R-A213-07	TCGA-CC-A3M9	TCGA-CC-A3M9-01A	TP	Primary solid Tumor	226	3	300	300	10	1	Dead	male	stage iiia	200	No	not reported	no	2011	7th	M0	Liver	N0	Liver	T3	Stage IIIA	Hepatocellular carcinoma, spindle cell variant	adc91451-1c80-5ee3-b02f-6292a63a19b9	C22.0	not reported	No	16460	61	Not Reported	20.148	174	asian	45	-16460	1966		TCGA-CC-A3M9-01A	Liver and intrahepatic bile ducts	Adenomas and Adenocarcinomas	TCGA-LIHC	Liver Hepatocellular Carcinoma	N0	M0	T3	Stage III
TCGA-K7-AAU7-01A-11R-A38B-07	TCGA-K7-AAU7	TCGA-K7-AAU7-01A	TP	Primary solid Tumor	9	359		359	11.9667	0	Alive	male	stage ii	160	No	not reported	no	2013	7th	MX	Liver	NX	Liver	T2a	Stage II	Combined hepatocellular carcinoma and cholangiocarcinoma	722b65bb-6f6c-5cd9-897c-8eb3ea40e3da	C22.0	not reported	No	22476		Not Reported			white	61	-22476	1952		TCGA-K7-AAU7-01A	Liver and intrahepatic bile ducts	Adenomas and Adenocarcinomas	TCGA-LIHC	Liver Hepatocellular Carcinoma	NX	MX	T2	Stage II
TCGA-MI-A75C-01A-11R-A32O-07	TCGA-MI-A75C	TCGA-MI-A75C-01A	TP	Primary solid Tumor	573	291		291	9.7	0	Alive	male	stage i	40	No	not reported	no	2012	7th	M0	Liver	N0	Liver	T1	Stage I	Hepatocellular carcinoma, NOS	eb334490-ebce-567c-92db-dc696caab74a	C22.0	not reported	No	23441	84	Not Reported	27.4286	175	white	64	-23441	1948		TCGA-MI-A75C-01A	Liver and intrahepatic bile ducts	Adenomas and Adenocarcinomas	TCGA-LIHC	Liver Hepatocellular Carcinoma	N0	M0	T1	Stage I
TCGA-QA-A7B7-01A-11R-A32O-07	TCGA-QA-A7B7	TCGA-QA-A7B7-01A	TP	Primary solid Tumor	27	94		94	3.13333	0	Alive	male	stage ii	80	No	not reported	no	2013	7th	MX	Liver	NX	Liver	T2	Stage II	Hepatocellular carcinoma, NOS	2a8ce8d9-6238-56be-aab2-eb2703e5b69d	C22.0	not reported	No	17636	108	Not Reported	33.3333	180	black or african american	48	-17636	1965		TCGA-QA-A7B7-01A	Liver and intrahepatic bile ducts	Adenomas and Adenocarcinomas	TCGA-LIHC	Liver Hepatocellular Carcinoma	NX	MX	T2	Stage II
TCGA-DD-AACF-01A-11R-A41C-07	TCGA-DD-AACF	TCGA-DD-AACF-01A	TP	Primary solid Tumor	1952		365	365	12.1667	1	Dead	male	stage i	210	No	not reported	no	2008	6th	M0	Liver	N0	Liver	T1	Stage I	Hepatocellular carcinoma, NOS	fa8ea70d-ecd5-53be-876a-209ff53e3a1a	C22.0	not reported	No	25172	60	Not Reported	21.2585	168	asian	68	-25172	1940	2009	TCGA-DD-AACF-01A	Liver and intrahepatic bile ducts	Adenomas and Adenocarcinomas	TCGA-LIHC	Liver Hepatocellular Carcinoma	N0	M0	T1	Stage I
TCGA-G3-A3CI-01A-11R-A213-07	TCGA-G3-A3CI	TCGA-G3-A3CI-01A	TP	Primary solid Tumor	258	180		180	6	0	Alive	male	stage i	370	No	not reported	no	2011	7th	M0	Liver	N0	Liver	T1	Stage I	Hepatocellular carcinoma, NOS	0858751a-24ea-5608-944d-0a09774995a4	C22.0	not reported	No	26224	98	Not Reported	35.1393	167	white	71	-26224	1940		TCGA-G3-A3CI-01A	Liver and intrahepatic bile ducts	Adenomas and Adenocarcinomas	TCGA-LIHC	Liver Hepatocellular Carcinoma	N0	M0	T1	Stage I
TCGA-DD-AADJ-01A-11R-A41C-07	TCGA-DD-AADJ	TCGA-DD-AADJ-01A	TP	Primary solid Tumor	804	1066		1066	35.5333	0	Alive	female	stage i	30	No	not reported	no	2011	7th	M0	Liver	N0	Liver	T1	Stage I	Hepatocellular carcinoma, NOS	752d9398-4bd7-5cbe-ab20-1b63dfd80e89	C22.0	not reported	No	25863	59	Not Reported	24.8777	154	asian	70	-25863	1941		TCGA-DD-AADJ-01A	Liver and intrahepatic bile ducts	Adenomas and Adenocarcinomas	TCGA-LIHC	Liver Hepatocellular Carcinoma	N0	M0	T1	Stage I
TCGA-BC-4072-01B-11R-A155-07	TCGA-BC-4072	TCGA-BC-4072-01B	TP	Primary solid Tumor	2256		1490	1490	49.6667	1	Dead	female	stage iiia	270	No	not reported	no	2005	6th	M0	Liver	N0	Liver	T3	Stage IIIA	Hepatocellular carcinoma, NOS	2e0a8211-53b3-5eb5-b391-62a7a639bfc9	C22.0	not reported	No	27162		Not Reported			white	74	-27162	1931	2009	TCGA-BC-4072-01B	Liver and intrahepatic bile ducts	Adenomas and Adenocarcinomas	TCGA-LIHC	Liver Hepatocellular Carcinoma	N0	M0	T3	Stage III
TCGA-WX-AA47-01A-11R-A39D-07	TCGA-WX-AA47	TCGA-WX-AA47-01A	TP	Primary solid Tumor	626		556	556	18.5333	1	Dead	female	stage iiia	60	No	not reported	no	2012	7th	MX	Liver	NX	Liver	T3a	Stage IIIA	Hepatocellular carcinoma, NOS	1c6d0c3a-4720-5c3c-980b-5474526dd233	C22.0	not reported	No	12056	63	Not Reported	22.3214	168	white	33	-12056	1979	2013	TCGA-WX-AA47-01A	Liver and intrahepatic bile ducts	Adenomas and Adenocarcinomas	TCGA-LIHC	Liver Hepatocellular Carcinoma	NX	MX	T3	Stage III
TCGA-4R-AA8I-01A-11R-A38B-07	TCGA-4R-AA8I	TCGA-4R-AA8I-01A	TP	Primary solid Tumor	43	216	262	262	8.73333	1	Dead	male	stage ii	210	Not Reported	not reported	yes	2013	7th	MX	Liver	NX	Liver	T2	Stage II	Hepatocellular carcinoma, NOS	6c239a8f-ec69-57b3-861e-19b11e11a66e	C22.0	not reported	No	24279	103	Not Reported	35.2245	171	white	66	-24279	1947		TCGA-4R-AA8I-01A	Liver and intrahepatic bile ducts	Adenomas and Adenocarcinomas	TCGA-LIHC	Liver Hepatocellular Carcinoma	NX	MX	T2	Stage II
TCGA-DD-A3A2-01A-11R-A213-07	TCGA-DD-A3A2	TCGA-DD-A3A2-01A	TP	Primary solid Tumor	4962		2131	2131	71.0333	1	Dead	female	stage i	250	No	not reported	no	1998	5th	M0	Liver	N0	Liver	T1	Stage I	Hepatocellular carcinoma, NOS	05abf7b4-1b17-5a89-bb20-822e6774c375	C22.0	not reported	No	27930	85	Not Reported	26.8274	178	white	76	-27930	1922	2003	TCGA-DD-A3A2-01A	Liver and intrahepatic bile ducts	Adenomas and Adenocarcinomas	TCGA-LIHC	Liver Hepatocellular Carcinoma	N0	M0	T1	Stage I
TCGA-DD-A1ED-01A-11R-A155-07	TCGA-DD-A1ED	TCGA-DD-A1ED-01A	TP	Primary solid Tumor	1525	2301		2301	76.7	0	Alive	male	stage i	60	No	not reported	no	2006	6th	M0	Liver	N0	Liver	T1	Stage I	Hepatocellular carcinoma, NOS	b444205b-81c2-580e-80f6-1ee5605944e9	C22.0	not reported	No	25039	85	Not Reported	30.1162	168	white	68	-25039	1938		TCGA-DD-A1ED-01A	Liver and intrahepatic bile ducts	Adenomas and Adenocarcinomas	TCGA-LIHC	Liver Hepatocellular Carcinoma	N0	M0	T1	Stage I
TCGA-BC-A10W-01A-11R-A131-07	TCGA-BC-A10W	TCGA-BC-A10W-01A	TP	Primary solid Tumor	3100		91	91	3.03333	1	Dead	male	not reported	460	No	not reported	no	2002	5th	MX	Liver	NX	Liver	T4		Hepatocellular carcinoma, NOS	794dc197-6a95-53d8-9e51-df4934a63641	C22.0	not reported	No	18562	71	Not Reported			asian	50	-18562	1952	2002	TCGA-BC-A10W-01A	Liver and intrahepatic bile ducts	Adenomas and Adenocarcinomas	TCGA-LIHC	Liver Hepatocellular Carcinoma	NX	MX	T4	other
TCGA-RC-A7S9-01A-11R-A33R-07	TCGA-RC-A7S9	TCGA-RC-A7S9-01A	TP	Primary solid Tumor	383	640		640	21.3333	0	Alive	female	stage i	20	No	not reported	no	2012	7th	M0	Liver	N0	Liver	T1	Stage I	Hepatocellular carcinoma, NOS	062d05c2-1860-59de-9bd3-85f48ac05bd4	C22.0	not reported	No	17403	58	Not Reported	22.3757	161	asian	47	-17403	1965		TCGA-RC-A7S9-01A	Liver and intrahepatic bile ducts	Adenomas and Adenocarcinomas	TCGA-LIHC	Liver Hepatocellular Carcinoma	N0	M0	T1	Stage I
TCGA-5C-AAPD-01A-21R-A39D-07	TCGA-5C-AAPD	TCGA-5C-AAPD-01A	TP	Primary solid Tumor	55	20		20	0.666667	0	Alive	male	stage ii	140	No	not reported	no	2013	7th	M0	Liver	N0	Liver	T2	Stage II	Combined hepatocellular carcinoma and cholangiocarcinoma	f7575f91-0267-5dde-961e-ef1a96995fa4	C22.0	not reported	No	22552	69	Not Reported	23.3234	172	asian	61	-22552	1952		TCGA-5C-AAPD-01A	Liver and intrahepatic bile ducts	Adenomas and Adenocarcinomas	TCGA-LIHC	Liver Hepatocellular Carcinoma	N0	M0	T2	Stage II
TCGA-DD-AAD5-01A-11R-A41C-07	TCGA-DD-AAD5	TCGA-DD-AAD5-01A	TP	Primary solid Tumor	1058	1345		1345	44.8333	0	Alive	male	stage i	70	No	not reported	no	2011	7th	M0	Liver	N0	Liver	T1	Stage I	Hepatocellular carcinoma, NOS	954b8257-64a8-51f3-8803-17527023638d	C22.0	not reported	No	19748	70	Not Reported	24.2215	170	asian	54	-19748	1957		TCGA-DD-AAD5-01A	Liver and intrahepatic bile ducts	Adenomas and Adenocarcinomas	TCGA-LIHC	Liver Hepatocellular Carcinoma	N0	M0	T1	Stage I
TCGA-DD-A3A8-01A-11R-A22L-07	TCGA-DD-A3A8	TCGA-DD-A3A8-01A	TP	Primary solid Tumor	3708		11	11	0.366667	1	Dead	male	stage ii	290	Not Reported	not reported	yes	2001	5th	M0	Liver	N0	Liver	T2	Stage II	Hepatocellular carcinoma, NOS	c14bc45b-84f3-58ec-a7e3-e93d8c769b7d	C22.0	not reported	No	27524	99	Not Reported	31.6001	177	white	75	-27524	1926	2001	TCGA-DD-A3A8-01A	Liver and intrahepatic bile ducts	Adenomas and Adenocarcinomas	TCGA-LIHC	Liver Hepatocellular Carcinoma	N0	M0	T2	Stage II
TCGA-5C-A9VH-01A-11R-A37K-07	TCGA-5C-A9VH	TCGA-5C-A9VH-01A	TP	Primary solid Tumor	127	322		322	10.7333	0	Alive	male	stage i	90	No	not reported	no	2013	7th	M0	Liver	N0	Liver	T1	Stage I	Hepatocellular carcinoma, NOS	64aa2eaf-575d-5b4b-b2d7-a6cca52114a7	C22.0	not reported	No	25608	69	Not Reported	25.3444	165	white	70	-25608	1943		TCGA-5C-A9VH-01A	Liver and intrahepatic bile ducts	Adenomas and Adenocarcinomas	TCGA-LIHC	Liver Hepatocellular Carcinoma	N0	M0	T1	Stage I
TCGA-DD-A73F-01A-11R-A32O-07	TCGA-DD-A73F	TCGA-DD-A73F-01A	TP	Primary solid Tumor	975	1085		1085	36.1667	0	Alive	female	stage i	250	No	not reported	no	2010	7th	M0	Liver	N0	Liver	T1	Stage I	Hepatocellular carcinoma, NOS	a568b5bf-83b4-58e7-a631-3d06b4b33e70	C22.0	not reported	No	28234	69	Not Reported	25.6544	164	white	77	-28234	1933		TCGA-DD-A73F-01A	Liver and intrahepatic bile ducts	Adenomas and Adenocarcinomas	TCGA-LIHC	Liver Hepatocellular Carcinoma	N0	M0	T1	Stage I
TCGA-CC-5258-01A-01R-A131-07	TCGA-CC-5258	TCGA-CC-5258-01A	TP	Primary solid Tumor	147	0	129	129	4.3	1	Dead	male	stage ii	1700	No	not reported	no	2010	6th	M0	Liver	N0	Liver	T2	Stage II	Hepatocellular carcinoma, NOS	6d83c227-7a04-5c8b-958c-790f8cf5ec3d	C22.0	not reported	No	17586	55	Not Reported			asian	48	-17586	1962		TCGA-CC-5258-01A	Liver and intrahepatic bile ducts	Adenomas and Adenocarcinomas	TCGA-LIHC	Liver Hepatocellular Carcinoma	N0	M0	T2	Stage II
TCGA-KR-A7K2-01A-12R-A33R-07	TCGA-KR-A7K2	TCGA-KR-A7K2-01A	TP	Primary solid Tumor	85	829		829	27.6333	0	Alive	male	stage i	70	No	not reported	no	2013	7th	M0	Liver	N0	Liver	T1	Stage I	Combined hepatocellular carcinoma and cholangiocarcinoma	7e610c5f-dced-5131-aa07-0d4ff9505c69	C22.0	not reported	No	23699	79	Not Reported	28.6689	166	white	64	-23699	1949		TCGA-KR-A7K2-01A	Liver and intrahepatic bile ducts	Adenomas and Adenocarcinomas	TCGA-LIHC	Liver Hepatocellular Carcinoma	N0	M0	T1	Stage I
TCGA-G3-A7M8-01A-11R-A33R-07	TCGA-G3-A7M8	TCGA-G3-A7M8-01A	TP	Primary solid Tumor	97	430		430	14.3333	0	Alive	male	stage i	180	No	not reported	no	2013	7th	MX	Liver	NX	Liver	T1	Stage I	Hepatocellular carcinoma, NOS	3549dbc9-d6ad-545a-bb24-6c4c238e7449	C22.0	not reported	No	11527		Not Reported			asian	31	-11527	1982		TCGA-G3-A7M8-01A	Liver and intrahepatic bile ducts	Adenomas and Adenocarcinomas	TCGA-LIHC	Liver Hepatocellular Carcinoma	NX	MX	T1	Stage I
TCGA-G3-A5SK-01A-11R-A27V-07	TCGA-G3-A5SK	TCGA-G3-A5SK-01A	TP	Primary solid Tumor	251	744		744	24.8	0	Alive	male	stage i	650	No	not reported	no	2012	7th	M0	Liver	NX	Liver	T1	Stage I	Hepatocellular carcinoma, NOS	71cfb092-241e-599e-8344-ca81dd3da31c	C22.0	not reported	No	21320	67	Not Reported	23.4586	169	white	58	-21320	1954		TCGA-G3-A5SK-01A	Liver and intrahepatic bile ducts	Adenomas and Adenocarcinomas	TCGA-LIHC	Liver Hepatocellular Carcinoma	NX	M0	T1	Stage I
TCGA-ED-A82E-01A-11R-A352-07	TCGA-ED-A82E	TCGA-ED-A82E-01A	TP	Primary solid Tumor	78	408		408	13.6	0	Alive	female	stage iiia	1320	No	not reported	no	2013	7th	M0	Liver	N0	Liver	T3a	Stage IIIA	Hepatocellular carcinoma, NOS	78bd28cb-4dfd-5191-b57d-26d45188641c	C22.0	not reported	No	22234	44	Not Reported	19.5556	150	asian	60	-22234	1953		TCGA-ED-A82E-01A	Liver and intrahepatic bile ducts	Adenomas and Adenocarcinomas	TCGA-LIHC	Liver Hepatocellular Carcinoma	N0	M0	T3	Stage III
TCGA-DD-AADS-01A-11R-A41C-07	TCGA-DD-AADS	TCGA-DD-AADS-01A	TP	Primary solid Tumor	230	474		474	15.8	0	Alive	male	stage i	40	No	not reported	no	2013	7th	M0	Liver	N0	Liver	T1	Stage I	Hepatocellular carcinoma, NOS	268a1140-434b-5465-9e50-dc5cd6be176a	C22.0	not reported	No	23227	53	Not Reported	19.7055	164	asian	63	-23227	1950		TCGA-DD-AADS-01A	Liver and intrahepatic bile ducts	Adenomas and Adenocarcinomas	TCGA-LIHC	Liver Hepatocellular Carcinoma	N0	M0	T1	Stage I
TCGA-ED-A66Y-01A-11R-A311-07	TCGA-ED-A66Y	TCGA-ED-A66Y-01A	TP	Primary solid Tumor	75	7	296	296	9.86667	1	Dead	female	stage iiia	1670	No	not reported	no	2013	7th	M0	Liver	N0	Liver	T3a	Stage IIIA	Hepatocellular carcinoma, NOS	d68fe933-fec0-568b-88c9-ce15d9279754	C22.0	not reported	No	18797	59	Not Reported	23.0469	160	asian	51	-18797	1962		TCGA-ED-A66Y-01A	Liver and intrahepatic bile ducts	Adenomas and Adenocarcinomas	TCGA-LIHC	Liver Hepatocellular Carcinoma	N0	M0	T3	Stage III
TCGA-CC-5260-01A-01R-A131-07	TCGA-CC-5260	TCGA-CC-5260-01A	TP	Primary solid Tumor	105	0	87	87	2.9	1	Dead	female	stage iiic	600	No	not reported	no	2010	7th	M0	Liver	N0	Liver	T4	Stage IIIC	Hepatocellular carcinoma, NOS	739343cc-f279-56a4-841e-8050e7a1d5f5	C22.0	not reported	No	22345	46	Not Reported	19.6506	153	asian	61	-22345	1949		TCGA-CC-5260-01A	Liver and intrahepatic bile ducts	Adenomas and Adenocarcinomas	TCGA-LIHC	Liver Hepatocellular Carcinoma	N0	M0	T4	Stage III
TCGA-NI-A4U2-01A-11R-A28V-07	TCGA-NI-A4U2	TCGA-NI-A4U2-01A	TP	Primary solid Tumor	2802		1791	1791	59.7	1	Dead	male	stage iiia	320	No	not reported	no	2005	6th	MX	Liver	NX	Liver	T3	Stage IIIA	Hepatocellular carcinoma, NOS	80488079-f557-5e79-8fae-6fa07eb61ba8	C22.0	not reported	No	26011	82	Not Reported	28.0428	171	white	71	-26011	1934	2009	TCGA-NI-A4U2-01A	Liver and intrahepatic bile ducts	Adenomas and Adenocarcinomas	TCGA-LIHC	Liver Hepatocellular Carcinoma	NX	MX	T3	Stage III
TCGA-DD-A11C-01A-11R-A131-07	TCGA-DD-A11C	TCGA-DD-A11C-01A	TP	Primary solid Tumor	1703	662		662	22.0667	0	Alive	male	stage i	220	No	not reported	no	2006	6th	M0	Liver	N0	Liver	T1	Stage I	Hepatocellular carcinoma, NOS	1d3adbb8-abe8-5fac-8c6b-a1fe482bbaa4	C22.0	not reported	No	25403	123	Not Reported	35.5532	186	white	69	-25403	1937		TCGA-DD-A11C-01A	Liver and intrahepatic bile ducts	Adenomas and Adenocarcinomas	TCGA-LIHC	Liver Hepatocellular Carcinoma	N0	M0	T1	Stage I
TCGA-GJ-A9DB-01A-11R-A37K-07	TCGA-GJ-A9DB	TCGA-GJ-A9DB-01A	TP	Primary solid Tumor	132		67	67	2.23333	1	Dead	male	stage i	540	No	not reported	no	2013	7th	MX	Liver	N0	Liver	T1	Stage I	Hepatocellular carcinoma, NOS	729938f0-5600-5c24-a818-f9c02bb3c707	C22.0	not reported	No	25020	96	Not Reported	27.4529	187	white	68	-25020	1945	2013	TCGA-GJ-A9DB-01A	Liver and intrahepatic bile ducts	Adenomas and Adenocarcinomas	TCGA-LIHC	Liver Hepatocellular Carcinoma	N0	MX	T1	Stage I
TCGA-DD-AACV-01A-11R-A41C-07	TCGA-DD-AACV	TCGA-DD-AACV-01A	TP	Primary solid Tumor	1231	1531		1531	51.0333	0	Alive	male	stage i	40	No	not reported	no	2010	7th	M0	Liver	N0	Liver	T1	Stage I	Hepatocellular carcinoma, NOS	5b99f699-79c3-5312-872d-6072ece76fe1	C22.0	not reported	No	19660	70	Not Reported	24.5089	169	asian	53	-19660	1957		TCGA-DD-AACV-01A	Liver and intrahepatic bile ducts	Adenomas and Adenocarcinomas	TCGA-LIHC	Liver Hepatocellular Carcinoma	N0	M0	T1	Stage I
TCGA-ZP-A9D4-01A-11R-A37K-07	TCGA-ZP-A9D4	TCGA-ZP-A9D4-01A	TP	Primary solid Tumor	472	395		395	13.1667	0	Alive	female	not reported	50	No	not reported	no	2012	7th	MX	Liver	NX	Liver	T1		Hepatocellular carcinoma, NOS	3accafd5-6f9e-5607-94c4-da1eeff531a2	C22.0	not reported	No	23656	55	Not Reported	22.8928	155	white	64	-23656	1948		TCGA-ZP-A9D4-01A	Liver and intrahepatic bile ducts	Adenomas and Adenocarcinomas	TCGA-LIHC	Liver Hepatocellular Carcinoma	NX	MX	T1	other
TCGA-FV-A496-01A-11R-A266-07	TCGA-FV-A496	TCGA-FV-A496-01A	TP	Primary solid Tumor	51	10		10	0.333333	0	Alive	female	stage i	70	No	not reported	no	2012	7th	M0	Liver	NX	Liver	T1	Stage I	Hepatocellular carcinoma, NOS	b431dd84-8c64-5329-9e21-878c23127e06	C22.0	not reported	No	30950	54	Not Reported	20.5761	162	white	84	-30950	1928		TCGA-FV-A496-01A	Liver and intrahepatic bile ducts	Adenomas and Adenocarcinomas	TCGA-LIHC	Liver Hepatocellular Carcinoma	NX	M0	T1	Stage I
TCGA-2Y-A9GY-01A-11R-A38B-07	TCGA-2Y-A9GY	TCGA-2Y-A9GY-01A	TP	Primary solid Tumor	2340		757	757	25.2333	1	Dead	female	stage ii	140	No	not reported	no	2007	6th	MX	Liver	NX	Liver	T2	Stage II	Hepatocellular carcinoma, NOS	10c84bc8-9b57-599a-9e80-2018b0d26cae	C22.0	not reported	No	23435	92	Not Reported	35.4925	161	white	64	-23435	1943	2009	TCGA-2Y-A9GY-01A	Liver and intrahepatic bile ducts	Adenomas and Adenocarcinomas	TCGA-LIHC	Liver Hepatocellular Carcinoma	NX	MX	T2	Stage II
TCGA-CC-A8HT-01A-11R-A36F-07	TCGA-CC-A8HT	TCGA-CC-A8HT-01A	TP	Primary solid Tumor	197	0	140	140	4.66667	1	Dead	male	stage iiia	170	No	not reported	no	2013	6th	M0	Liver	N0	Liver	T3	Stage IIIA	Hepatocellular carcinoma, NOS	b4f504b6-a3fa-5223-84be-5bcd050d7bbf	C22.0	not reported	No	27334	48	Not Reported	18.9866	159	asian	74	-27334	1939		TCGA-CC-A8HT-01A	Liver and intrahepatic bile ducts	Adenomas and Adenocarcinomas	TCGA-LIHC	Liver Hepatocellular Carcinoma	N0	M0	T3	Stage III
TCGA-BC-A10Q-01A-11R-A131-07	TCGA-BC-A10Q	TCGA-BC-A10Q-01A	TP	Primary solid Tumor	4437		1135	1135	37.8333	1	Dead	female	not reported	340	No	not reported	no	1998	5th	MX	Liver	NX	Liver	T2		Hepatocellular carcinoma, NOS	c896279a-640a-57f8-91c5-4d1b674cdcca	C22.0	not reported	No	26400		Not Reported			white	72	-26400	1926	2001	TCGA-BC-A10Q-01A	Liver and intrahepatic bile ducts	Adenomas and Adenocarcinomas	TCGA-LIHC	Liver Hepatocellular Carcinoma	NX	MX	T2	other
TCGA-2Y-A9GT-01A-11R-A38B-07	TCGA-2Y-A9GT	TCGA-2Y-A9GT-01A	TP	Primary solid Tumor	2603		1624	1624	54.1333	1	Dead	male	stage i	60	No	not reported	no	2006	6th	MX	Liver	NX	Liver	T1	Stage I	Hepatocellular carcinoma, NOS	aa68e079-743b-5635-85fd-ef21272b4582	C22.0	not reported	No	18768	122	Not Reported	36.8313	182	white	51	-18768	1955	2010	TCGA-2Y-A9GT-01A	Liver and intrahepatic bile ducts	Adenomas and Adenocarcinomas	TCGA-LIHC	Liver Hepatocellular Carcinoma	NX	MX	T1	Stage I
TCGA-ZP-A9D0-01A-11R-A37K-07	TCGA-ZP-A9D0	TCGA-ZP-A9D0-01A	TP	Primary solid Tumor	723	1091		1091	36.3667	0	Alive	female	not reported	100	No	not reported	no	2011	7th	MX	Liver	NX	Liver	T1		Hepatocellular carcinoma, NOS	4de29cd4-a569-54b7-ac12-f8e4a6018a29	C22.0	not reported	No	24525	78	Not Reported	28.6501	165	black or african american	67	-24525	1944		TCGA-ZP-A9D0-01A	Liver and intrahepatic bile ducts	Adenomas and Adenocarcinomas	TCGA-LIHC	Liver Hepatocellular Carcinoma	NX	MX	T1	other
TCGA-BC-A5W4-01A-11R-A28V-07	TCGA-BC-A5W4	TCGA-BC-A5W4-01A	TP	Primary solid Tumor	224	289	547	547	18.2333	1	Dead	male	stage iiia	540	Not Reported	not reported	yes	2012	7th	M0	Liver	NX	Liver	T3a	Stage IIIA	Hepatocellular carcinoma, NOS	ecbe6edd-0f70-5782-ae51-fb1f7dd64afe	C22.0	not reported	No	25503	106	Not Reported	31.6522	183	white	69	-25503	1943		TCGA-BC-A5W4-01A	Liver and intrahepatic bile ducts	Adenomas and Adenocarcinomas	TCGA-LIHC	Liver Hepatocellular Carcinoma	NX	M0	T3	Stage III
TCGA-DD-AAE1-01A-11R-A41C-07	TCGA-DD-AAE1	TCGA-DD-AAE1-01A	TP	Primary solid Tumor	321	552		552	18.4	0	Alive	male	stage i	50	No	not reported	no	2013	7th	M0	Liver	N0	Liver	T1	Stage I	Hepatocellular carcinoma, NOS	e5dde667-a6e7-5ec8-90b5-e5649a76d535	C22.0	not reported	No	19073	62	Not Reported	21.7079	169	asian	52	-19073	1961		TCGA-DD-AAE1-01A	Liver and intrahepatic bile ducts	Adenomas and Adenocarcinomas	TCGA-LIHC	Liver Hepatocellular Carcinoma	N0	M0	T1	Stage I
TCGA-ED-A66X-01A-11R-A311-07	TCGA-ED-A66X	TCGA-ED-A66X-01A	TP	Primary solid Tumor	89	406		406	13.5333	0	Alive	male	stage iiia	2190	No	not reported	no	2013	7th	M0	Liver	N0	Liver	T3a	Stage IIIA	Hepatocellular carcinoma, NOS	6c368a7d-ad92-59c4-a20b-5edb545b3b46	C22.0	not reported	No	12947	61	Not Reported	21.1073	170	asian	35	-12947	1978		TCGA-ED-A66X-01A	Liver and intrahepatic bile ducts	Adenomas and Adenocarcinomas	TCGA-LIHC	Liver Hepatocellular Carcinoma	N0	M0	T3	Stage III
TCGA-DD-AAEI-01A-11R-A41C-07	TCGA-DD-AAEI	TCGA-DD-AAEI-01A	TP	Primary solid Tumor	1238	1531		1531	51.0333	0	Alive	male	stage i	10	No	not reported	no	2010	7th	M0	Liver	N0	Liver	T1	Stage I	Hepatocellular carcinoma, NOS	a3856d70-4ba1-5bcb-a7fd-0cb17714d8c5	C22.0	not reported	No	26465	79	Not Reported	28.6689	166	asian	72	-26465	1938		TCGA-DD-AAEI-01A	Liver and intrahepatic bile ducts	Adenomas and Adenocarcinomas	TCGA-LIHC	Liver Hepatocellular Carcinoma	N0	M0	T1	Stage I
TCGA-CC-A7IE-01A-21R-A38B-07	TCGA-CC-A7IE	TCGA-CC-A7IE-01A	TP	Primary solid Tumor	243	0	217	217	7.23333	1	Dead	male	stage iiia	290	No	not reported	no	2012	6th	M0	Liver	N0	Liver	T3	Stage IIIA	Hepatocellular carcinoma, NOS	27e03db3-1b04-5a70-b2cc-f3df86f4a423	C22.0	not reported	No	20985	62	Not Reported	20.9573	172	asian	57	-20985	1955		TCGA-CC-A7IE-01A	Liver and intrahepatic bile ducts	Adenomas and Adenocarcinomas	TCGA-LIHC	Liver Hepatocellular Carcinoma	N0	M0	T3	Stage III
TCGA-RC-A6M4-01A-11R-A32O-07	TCGA-RC-A6M4	TCGA-RC-A6M4-01A	TP	Primary solid Tumor	1077	22		22	0.733333	0	Alive	female	stage iiia	70	No	not reported	no	2010	7th	MX	Liver	NX	Liver	T3	Stage IIIA	Hepatocellular carcinoma, NOS	33d64106-6d59-57cc-8232-72229061c463	C22.0	not reported	No	27327	87	Not Reported			white	74	-27327	1936		TCGA-RC-A6M4-01A	Liver and intrahepatic bile ducts	Adenomas and Adenocarcinomas	TCGA-LIHC	Liver Hepatocellular Carcinoma	NX	MX	T3	Stage III
TCGA-CC-A7IJ-01A-11R-A33R-07	TCGA-CC-A7IJ	TCGA-CC-A7IJ-01A	TP	Primary solid Tumor	168	382		382	12.7333	0	Alive	male	stage ii	270	No	not reported	no	2013	6th	M0	Liver	N0	Liver	T2	Stage II	Hepatocellular carcinoma, NOS	8c4970f0-be36-52a0-8ea1-ffbf52371754	C22.0	not reported	No	20751	54	Not Reported	19.8347	165	asian	56	-20751	1957		TCGA-CC-A7IJ-01A	Liver and intrahepatic bile ducts	Adenomas and Adenocarcinomas	TCGA-LIHC	Liver Hepatocellular Carcinoma	N0	M0	T2	Stage II
TCGA-DD-AACD-01A-11R-A41C-07	TCGA-DD-AACD	TCGA-DD-AACD-01A	TP	Primary solid Tumor	2015		381	381	12.7	1	Dead	male	stage i	230	No	not reported	no	2008	6th	M0	Liver	N0	Liver	T1	Stage I	Hepatocellular carcinoma, NOS	5c3b7639-2463-57ab-bdc4-b276206621a3	C22.0	not reported	No	17828	66	Not Reported	19.9251	182	asian	48	-17828	1960	2009	TCGA-DD-AACD-01A	Liver and intrahepatic bile ducts	Adenomas and Adenocarcinomas	TCGA-LIHC	Liver Hepatocellular Carcinoma	N0	M0	T1	Stage I
TCGA-RC-A7SK-01A-11R-A352-07	TCGA-RC-A7SK	TCGA-RC-A7SK-01A	TP	Primary solid Tumor	232	472		472	15.7333	0	Alive	male	stage i	40	No	not reported	no	2013	7th	M0	Liver	N0	Liver	T1	Stage I	Hepatocellular carcinoma, NOS	b7dbb0f6-3549-5183-99ce-98de8caef000	C22.0	not reported	No	21814	60	Not Reported	21.0077	169	asian	59	-21814	1954		TCGA-RC-A7SK-01A	Liver and intrahepatic bile ducts	Adenomas and Adenocarcinomas	TCGA-LIHC	Liver Hepatocellular Carcinoma	N0	M0	T1	Stage I
TCGA-ED-A97K-01A-21R-A38B-07	TCGA-ED-A97K	TCGA-ED-A97K-01A	TP	Primary solid Tumor	92	6		6	0.2	0	Alive	male	stage iiia	1650	No	not reported	no	2013	7th	M0	Liver	N0	Liver	T3a	Stage IIIA	Combined hepatocellular carcinoma and cholangiocarcinoma	82fb6d3a-3b1d-50e1-8fca-37202a0f703e	C22.0	not reported	No	20073	64	Not Reported	22.1453	170	asian	54	-20073	1959		TCGA-ED-A97K-01A	Liver and intrahepatic bile ducts	Adenomas and Adenocarcinomas	TCGA-LIHC	Liver Hepatocellular Carcinoma	N0	M0	T3	Stage III
TCGA-G3-A6UC-01A-21R-A33J-07	TCGA-G3-A6UC	TCGA-G3-A6UC-01A	TP	Primary solid Tumor	266	671		671	22.3667	0	Alive	male	stage iiib	410	Not Reported	not reported	yes	2012	7th	M0	Liver	N0	Liver	T3b	Stage IIIB	Hepatocellular carcinoma, NOS	6b727a88-5675-5e82-ba85-9497f8ca423c	C22.0	not reported	No	23793	91	Not Reported	27.4725	182	white	65	-23793	1947		TCGA-G3-A6UC-01A	Liver and intrahepatic bile ducts	Adenomas and Adenocarcinomas	TCGA-LIHC	Liver Hepatocellular Carcinoma	N0	M0	T3	Stage III
TCGA-DD-AAE7-01A-11R-A41C-07	TCGA-DD-AAE7	TCGA-DD-AAE7-01A	TP	Primary solid Tumor	410	644		644	21.4667	0	Alive	male	stage i	20	Not Reported	not reported	yes	2012	7th	M0	Liver	N0	Liver	T1	Stage I	Hepatocellular carcinoma, NOS	a28fc219-f1b1-54b5-88e4-68abfa0ee402	C22.0	not reported	No	26568	74	Not Reported	25.0135	172	asian	72	-26568	1940		TCGA-DD-AAE7-01A	Liver and intrahepatic bile ducts	Adenomas and Adenocarcinomas	TCGA-LIHC	Liver Hepatocellular Carcinoma	N0	M0	T1	Stage I
TCGA-DD-A4NB-01A-12R-A266-07	TCGA-DD-A4NB	TCGA-DD-A4NB-01A	TP	Primary solid Tumor	464	989		989	32.9667	0	Alive	male	stage i	180	No	not reported	no	2011	7th	M0	Liver	N0	Liver	T1	Stage I	Hepatocellular carcinoma, fibrolamellar	20d2fd5d-9295-512f-9720-0dd8323ede76	C22.0	not reported	No	9426	69	Not Reported	20.1607	185	white	25	-9426	1986		TCGA-DD-A4NB-01A	Liver and intrahepatic bile ducts	Adenomas and Adenocarcinomas	TCGA-LIHC	Liver Hepatocellular Carcinoma	N0	M0	T1	Stage I
TCGA-G3-A7M6-01A-11R-A33R-07	TCGA-G3-A7M6	TCGA-G3-A7M6-01A	TP	Primary solid Tumor	212	632		632	21.0667	0	Alive	female	stage i	680	No	not reported	no	2013	7th	MX	Liver	NX	Liver	T1	Stage I	Hepatocellular carcinoma, NOS	2aa7c8f3-a938-573e-8a61-b7d36937d2c8	C22.0	not reported	No	22205	77	Not Reported	30.8444	158	white	60	-22205	1953		TCGA-G3-A7M6-01A	Liver and intrahepatic bile ducts	Adenomas and Adenocarcinomas	TCGA-LIHC	Liver Hepatocellular Carcinoma	NX	MX	T1	Stage I
TCGA-RC-A7SF-01A-11R-A352-07	TCGA-RC-A7SF	TCGA-RC-A7SF-01A	TP	Primary solid Tumor	285	579		579	19.3	0	Alive	male	stage i	20	No	not reported	no	2012	7th	M0	Liver	N0	Liver	T1	Stage I	Hepatocellular carcinoma, NOS	e3faf8ce-4f43-5a7d-8869-da82ecb4a455	C22.0	not reported	No	24432	76	Not Reported	26.2976	170	asian	66	-24432	1946		TCGA-RC-A7SF-01A	Liver and intrahepatic bile ducts	Adenomas and Adenocarcinomas	TCGA-LIHC	Liver Hepatocellular Carcinoma	N0	M0	T1	Stage I
TCGA-G3-A5SM-01A-12R-A28V-07	TCGA-G3-A5SM	TCGA-G3-A5SM-01A	TP	Primary solid Tumor	111	520		520	17.3333	0	Alive	male	stage ii	160	No	not reported	no	2012	7th	M0	Liver	NX	Liver	T2	Stage II	Hepatocellular carcinoma, NOS	b8bec37b-65b4-52f7-990c-211d08251022	C22.0	not reported	No	21236	106	Not Reported	31.3091	184	white	58	-21236	1954		TCGA-G3-A5SM-01A	Liver and intrahepatic bile ducts	Adenomas and Adenocarcinomas	TCGA-LIHC	Liver Hepatocellular Carcinoma	NX	M0	T2	Stage II
TCGA-G3-A3CG-01A-11R-A213-07	TCGA-G3-A3CG	TCGA-G3-A3CG-01A	TP	Primary solid Tumor	261	673		673	22.4333	0	Alive	male	stage i	270	Not Reported	not reported	yes	2011	7th	M0	Liver	N0	Liver	T1	Stage I	Hepatocellular carcinoma, NOS	8f272612-e7fa-5840-b55f-42ca8b82231f	C22.0	not reported	Yes	29432	93	Not Reported	32.9507	168	white	80	-29432	1931		TCGA-G3-A3CG-01A	Liver and intrahepatic bile ducts	Adenomas and Adenocarcinomas	TCGA-LIHC	Liver Hepatocellular Carcinoma	N0	M0	T1	Stage I
TCGA-FV-A2QR-01A-11R-A213-07	TCGA-FV-A2QR	TCGA-FV-A2QR-01A	TP	Primary solid Tumor	1764		581	581	19.3667	1	Dead	male	stage i	100	No	not reported	no	2006	6th	M0	Liver	N0	Liver	T1	Stage I	Hepatocellular carcinoma, NOS	aa10e7eb-a1e4-55c0-98ba-9f8568e2fb36	C22.0	not reported	No			Not Reported			white	75		1931	2007	TCGA-FV-A2QR-01A	Liver and intrahepatic bile ducts	Adenomas and Adenocarcinomas	TCGA-LIHC	Liver Hepatocellular Carcinoma	N0	M0	T1	Stage I
TCGA-2Y-A9GZ-01A-11R-A39D-07	TCGA-2Y-A9GZ	TCGA-2Y-A9GZ-01A	TP	Primary solid Tumor	2337		848	848	28.2667	1	Dead	female	stage ii	80	No	not reported	no	2007	6th	MX	Liver	NX	Liver	T2	Stage II	Hepatocellular carcinoma, NOS	0e331006-5173-541d-890b-f2bb4fc4c235	C22.0	not reported	No	30082	51	Not Reported	21.7865	153	white	82	-30082	1925	2009	TCGA-2Y-A9GZ-01A	Liver and intrahepatic bile ducts	Adenomas and Adenocarcinomas	TCGA-LIHC	Liver Hepatocellular Carcinoma	NX	MX	T2	Stage II
TCGA-DD-AACY-01A-11R-A41C-07	TCGA-DD-AACY	TCGA-DD-AACY-01A	TP	Primary solid Tumor	1154	1450		1450	48.3333	0	Alive	male	stage i	60	No	not reported	no	2010	7th	M0	Liver	N0	Liver	T1	Stage I	Hepatocellular carcinoma, NOS	b878ec36-f05f-5cf7-bcc3-05faf93b4ee0	C22.0	not reported	No	22332	62	Not Reported	23.6244	162	asian	61	-22332	1949		TCGA-DD-AACY-01A	Liver and intrahepatic bile ducts	Adenomas and Adenocarcinomas	TCGA-LIHC	Liver Hepatocellular Carcinoma	N0	M0	T1	Stage I
TCGA-DD-AADP-01A-11R-A39D-07	TCGA-DD-AADP	TCGA-DD-AADP-01A	TP	Primary solid Tumor	161	458		458	15.2667	0	Alive	male	stage i	20	No	not reported	no	2013	7th	M0	Liver	N0	Liver	T1	Stage I	Hepatocellular carcinoma, NOS	1f7a0c06-ea9b-51b1-8ed6-06f8d803ec8b	C22.0	not reported	No	16760	67	Not Reported	24.0238	167	asian	45	-16760	1968		TCGA-DD-AADP-01A	Liver and intrahepatic bile ducts	Adenomas and Adenocarcinomas	TCGA-LIHC	Liver Hepatocellular Carcinoma	N0	M0	T1	Stage I
TCGA-CC-A7IF-01A-11R-A33J-07	TCGA-CC-A7IF	TCGA-CC-A7IF-01A	TP	Primary solid Tumor	236	0	649	649	21.6333	1	Dead	male	stage iiia	380	No	not reported	no	2013	6th	M0	Liver	N0	Liver	T3	Stage IIIA	Hepatocellular carcinoma, NOS	7584e5e8-978f-5085-9cb0-8a6f787c9cb1	C22.0	not reported	No	21845	58	Not Reported	20.3074	169	asian	59	-21845	1954		TCGA-CC-A7IF-01A	Liver and intrahepatic bile ducts	Adenomas and Adenocarcinomas	TCGA-LIHC	Liver Hepatocellular Carcinoma	N0	M0	T3	Stage III
TCGA-DD-A1EF-01A-11R-A131-07	TCGA-DD-A1EF	TCGA-DD-A1EF-01A	TP	Primary solid Tumor	1382		394	394	13.1333	1	Dead	female	stage i	190	No	not reported	no	2007	6th	M0	Liver	N0	Liver	T1	Stage I	Hepatocellular carcinoma, NOS	948e6eab-95dc-535c-8717-5ad2890147c0	C22.0	not reported	No	21165	81	Not Reported	30.116	164	white	57	-21165	1950	2008	TCGA-DD-A1EF-01A	Liver and intrahepatic bile ducts	Adenomas and Adenocarcinomas	TCGA-LIHC	Liver Hepatocellular Carcinoma	N0	M0	T1	Stage I
TCGA-DD-AADF-01A-11R-A41C-07	TCGA-DD-AADF	TCGA-DD-AADF-01A	TP	Primary solid Tumor	865		115	115	3.83333	1	Dead	female	stage i	30	No	not reported	no	2011	7th	M0	Liver	N0	Liver	T1	Stage I	Hepatocellular carcinoma, NOS	f4deb0ab-a40b-5535-b1ba-fe92226389fb	C22.0	not reported	No	23614	55	Not Reported	26.1593	145	asian	64	-23614	1947	2011	TCGA-DD-AADF-01A	Liver and intrahepatic bile ducts	Adenomas and Adenocarcinomas	TCGA-LIHC	Liver Hepatocellular Carcinoma	N0	M0	T1	Stage I
TCGA-UB-A7MB-01A-11R-A33R-07	TCGA-UB-A7MB	TCGA-UB-A7MB-01A	TP	Primary solid Tumor	176	601		601	20.0333	0	Alive	male	stage ii	140	No	not reported	no	2013	7th	MX	Liver	NX	Liver	T2	Stage II	Hepatocellular carcinoma, NOS	25368ded-56a4-5c01-8e30-314d420f4c1a	C22.0	not reported	No	8951	62	Not Reported	19.1358	180	white	24	-8951	1989		TCGA-UB-A7MB-01A	Liver and intrahepatic bile ducts	Adenomas and Adenocarcinomas	TCGA-LIHC	Liver Hepatocellular Carcinoma	NX	MX	T2	Stage II
TCGA-ED-A7XP-01A-11R-A352-07	TCGA-ED-A7XP	TCGA-ED-A7XP-01A	TP	Primary solid Tumor	62	400		400	13.3333	0	Alive	female	stage ii	780	No	not reported	no	2013	7th	M0	Liver	N0	Liver	T2	Stage II	Hepatocellular carcinoma, NOS	f6053e70-ced2-59fb-baac-daceb155181b	C22.0	not reported	No	19504	54	Not Reported	21.9076	157	asian	53	-19504	1960		TCGA-ED-A7XP-01A	Liver and intrahepatic bile ducts	Adenomas and Adenocarcinomas	TCGA-LIHC	Liver Hepatocellular Carcinoma	N0	M0	T2	Stage II
TCGA-DD-AACN-01A-11R-A41C-07	TCGA-DD-AACN	TCGA-DD-AACN-01A	TP	Primary solid Tumor	1644	1302		1302	43.4	0	Alive	male	stage i	40	No	not reported	no	2009	6th	M0	Liver	N0	Liver	T1	Stage I	Hepatocellular carcinoma, NOS	77bcde49-705c-596a-9568-51d2051be197	C22.0	not reported	No	12007	70	Not Reported	23.939	171	asian	32	-12007	1977		TCGA-DD-AACN-01A	Liver and intrahepatic bile ducts	Adenomas and Adenocarcinomas	TCGA-LIHC	Liver Hepatocellular Carcinoma	N0	M0	T1	Stage I
TCGA-DD-AAEK-01A-11R-A41C-07	TCGA-DD-AAEK	TCGA-DD-AAEK-01A	TP	Primary solid Tumor	1162	1067		1067	35.5667	0	Alive	male	stage ii	10	No	not reported	no	2010	7th	M0	Liver	N0	Liver	T2	Stage II	Hepatocellular carcinoma, NOS	1e720889-8c29-55db-ae89-23d7032c206e	C22.0	not reported	No	18757	64	Not Reported	22.4082	169	asian	51	-18757	1959		TCGA-DD-AAEK-01A	Liver and intrahepatic bile ducts	Adenomas and Adenocarcinomas	TCGA-LIHC	Liver Hepatocellular Carcinoma	N0	M0	T2	Stage II
TCGA-2Y-A9H0-01A-11R-A38B-07	TCGA-2Y-A9H0	TCGA-2Y-A9H0-01A	TP	Primary solid Tumor	3538	3675		3675	122.5	0	Alive	male	stage iiia	130	No	not reported	no	2004	6th	M0	Liver	N0	Liver	T3	Stage IIIA	Hepatocellular carcinoma, NOS	f3436404-2c73-5216-a8e0-45776bb15b55	C22.0	not reported	No	18109	89	Not Reported	27.4691	180	white	49	-18109	1955		TCGA-2Y-A9H0-01A	Liver and intrahepatic bile ducts	Adenomas and Adenocarcinomas	TCGA-LIHC	Liver Hepatocellular Carcinoma	N0	M0	T3	Stage III
TCGA-CC-A8HU-01A-11R-A36F-07	TCGA-CC-A8HU	TCGA-CC-A8HU-01A	TP	Primary solid Tumor	141	0	344	344	11.4667	1	Dead	female	stage iiia	360	No	not reported	no	2013	6th	M0	Liver	N0	Liver	T3	Stage IIIA	Hepatocellular carcinoma, NOS	5a917a83-931e-5b5b-a7f8-737d25d0bc3d	C22.0	not reported	No	14367	42	Not Reported	15.8079	163	asian	39	-14367	1974		TCGA-CC-A8HU-01A	Liver and intrahepatic bile ducts	Adenomas and Adenocarcinomas	TCGA-LIHC	Liver Hepatocellular Carcinoma	N0	M0	T3	Stage III
TCGA-DD-A4NO-01A-11R-A28V-07	TCGA-DD-A4NO	TCGA-DD-A4NO-01A	TP	Primary solid Tumor	1879	2245		2245	74.8333	0	Alive	male	stage i	190	No	not reported	no	2007	6th	M0	Liver	N0	Liver	T1	Stage I	Hepatocellular carcinoma, NOS	8510a8cb-27f3-511e-bc5c-9efa7bc7e4da	C22.0	not reported	No	24090	109	Not Reported	35.1885	176	white	65	-24090	1942		TCGA-DD-A4NO-01A	Liver and intrahepatic bile ducts	Adenomas and Adenocarcinomas	TCGA-LIHC	Liver Hepatocellular Carcinoma	N0	M0	T1	Stage I
TCGA-BC-A10Z-01A-11R-A131-07	TCGA-BC-A10Z	TCGA-BC-A10Z-01A	TP	Primary solid Tumor	2652		34	34	1.13333	1	Dead	female	stage i	160	No	not reported	no	2003	6th	MX	Liver	N0	Liver	T1	Stage I	Hepatocellular carcinoma, NOS	bb23023f-782a-51c3-bb36-ed7952793897	C22.0	not reported	No	22913	79	Not Reported			white	62	-22913	1941	2003	TCGA-BC-A10Z-01A	Liver and intrahepatic bile ducts	Adenomas and Adenocarcinomas	TCGA-LIHC	Liver Hepatocellular Carcinoma	N0	MX	T1	Stage I
TCGA-CC-5263-01A-01R-A131-07	TCGA-CC-5263	TCGA-CC-5263-01A	TP	Primary solid Tumor	91		129	129	4.3	1	Dead	male	stage iiia	900	No	not reported	no	2010	6th	M0	Liver	N0	Liver	T3	Stage IIIA	Hepatocellular carcinoma, NOS	f79a9a25-7c4c-52f8-9bdb-7ba49ab47378	C22.0	not reported	No	12863	59	Not Reported	22.2063	163	asian	35	-12863	1975	2010	TCGA-CC-5263-01A	Liver and intrahepatic bile ducts	Adenomas and Adenocarcinomas	TCGA-LIHC	Liver Hepatocellular Carcinoma	N0	M0	T3	Stage III
TCGA-ES-A2HS-01A-11R-A180-07	TCGA-ES-A2HS	TCGA-ES-A2HS-01A	TP	Primary solid Tumor	1113		688	688	22.9333	1	Dead	male	stage i	320	Not Reported	not reported	yes	2008	6th	MX	Liver	NX	Liver	T1	Stage I	Hepatocellular carcinoma, NOS	ac787945-9ff5-5d5a-9519-be024b613b9c	C22.0	not reported	No	29268	97	Not Reported	29.9383	180	white	80	-29268	1928	2009	TCGA-ES-A2HS-01A	Liver and intrahepatic bile ducts	Adenomas and Adenocarcinomas	TCGA-LIHC	Liver Hepatocellular Carcinoma	NX	MX	T1	Stage I
TCGA-2Y-A9H5-01A-11R-A38B-07	TCGA-2Y-A9H5	TCGA-2Y-A9H5-01A	TP	Primary solid Tumor	1101		555	555	18.5	1	Dead	female	stage i	30	No	not reported	no	2010	7th	MX	Liver	N0	Liver	T1	Stage I	Hepatocellular carcinoma, NOS	01b002ec-01e8-5367-87f9-1b992ff0f58a	C22.0	not reported	No	21818	69	Not Reported	27.993	157	white	59	-21818	1951	2011	TCGA-2Y-A9H5-01A	Liver and intrahepatic bile ducts	Adenomas and Adenocarcinomas	TCGA-LIHC	Liver Hepatocellular Carcinoma	N0	MX	T1	Stage I
TCGA-EP-A12J-01A-11R-A131-07	TCGA-EP-A12J	TCGA-EP-A12J-01A	TP	Primary solid Tumor	59	570		570	19	0	Alive	male	stage i	300	No	not reported	no	2010	7th	MX	Liver	NX	Liver	T1	Stage I	Hepatocellular carcinoma, NOS	845abc19-3b90-5fdd-8f96-fa8f27e7590e	C22.0	not reported	No	22997		Not Reported		173	black or african american	62	-22997	1948		TCGA-EP-A12J-01A	Liver and intrahepatic bile ducts	Adenomas and Adenocarcinomas	TCGA-LIHC	Liver Hepatocellular Carcinoma	NX	MX	T1	Stage I
TCGA-DD-AACS-01A-11R-A41C-07	TCGA-DD-AACS	TCGA-DD-AACS-01A	TP	Primary solid Tumor	1532	1804		1804	60.1333	0	Alive	male	stage i	20	No	not reported	no	2009	6th	M0	Liver	N0	Liver	T1	Stage I	Hepatocellular carcinoma, NOS	b2b5a2d5-d5c2-5479-85ad-85d8b40694ef	C22.0	not reported	No	14473	80	Not Reported	27.0416	172	asian	39	-14473	1970		TCGA-DD-AACS-01A	Liver and intrahepatic bile ducts	Adenomas and Adenocarcinomas	TCGA-LIHC	Liver Hepatocellular Carcinoma	N0	M0	T1	Stage I
TCGA-2Y-A9H1-01A-11R-A38B-07	TCGA-2Y-A9H1	TCGA-2Y-A9H1-01A	TP	Primary solid Tumor	1445		1229	1229	40.9667	1	Dead	male	stage i	110	No	not reported	no	2010	7th	MX	Liver	NX	Liver	T1	Stage I	Hepatocellular carcinoma, NOS	8d425950-7430-5ae8-9e45-c2091d445813	C22.0	not reported	No	21222	89	Not Reported	30.4367	171	white	58	-21222	1952	2013	TCGA-2Y-A9H1-01A	Liver and intrahepatic bile ducts	Adenomas and Adenocarcinomas	TCGA-LIHC	Liver Hepatocellular Carcinoma	NX	MX	T1	Stage I
TCGA-KR-A7K0-01A-12R-A33R-07	TCGA-KR-A7K0	TCGA-KR-A7K0-01A	TP	Primary solid Tumor	126		65	65	2.16667	1	Dead	male	stage i	90	Not Reported	not reported	yes	2013	7th	M0	Liver	N0	Liver	T1	Stage I	Hepatocellular carcinoma, NOS	f083fdcc-8917-56b7-a2c0-15264f148091	C22.0	not reported	No	23974	66	Not Reported	21.7994	174	white	65	-23974	1948	2013	TCGA-KR-A7K0-01A	Liver and intrahepatic bile ducts	Adenomas and Adenocarcinomas	TCGA-LIHC	Liver Hepatocellular Carcinoma	N0	M0	T1	Stage I
TCGA-T1-A6J8-01A-11R-A32O-07	TCGA-T1-A6J8	TCGA-T1-A6J8-01A	TP	Primary solid Tumor	77	23		23	0.766667	0	Alive	male	not reported	340	Not Reported	not reported	yes	2013	7th	M0	Liver	NX	Liver	T1		Hepatocellular carcinoma, NOS	c95a0798-7337-5d2c-ad3b-3fca2bf6f27f	C22.0	not reported	No	24853	65	Not Reported	18.3907	188	white	68	-24853	1945		TCGA-T1-A6J8-01A	Liver and intrahepatic bile ducts	Adenomas and Adenocarcinomas	TCGA-LIHC	Liver Hepatocellular Carcinoma	NX	M0	T1	other
TCGA-DD-AACJ-01A-11R-A41C-07	TCGA-DD-AACJ	TCGA-DD-AACJ-01A	TP	Primary solid Tumor	1835	2102		2102	70.0667	0	Alive	male	stage ii	380	No	not reported	no	2008	6th	M0	Liver	N0	Liver	T2	Stage II	Hepatocellular carcinoma, NOS	1a3cb188-e868-56fa-9325-394f2e946da0	C22.0	not reported	No	27528	73	Not Reported	28.8754	159	asian	75	-27528	1933		TCGA-DD-AACJ-01A	Liver and intrahepatic bile ducts	Adenomas and Adenocarcinomas	TCGA-LIHC	Liver Hepatocellular Carcinoma	N0	M0	T2	Stage II
TCGA-DD-AAED-01A-12R-A41C-07	TCGA-DD-AAED	TCGA-DD-AAED-01A	TP	Primary solid Tumor	489	763		763	25.4333	0	Alive	male	stage i	60	No	not reported	no	2012	7th	M0	Liver	N0	Liver	T1	Stage I	Hepatocellular carcinoma, NOS	1fef8539-5fb7-558e-be18-a41e463c9107	C22.0	not reported	No	18722	69	Not Reported	25.0399	166	asian	51	-18722	1961		TCGA-DD-AAED-01A	Liver and intrahepatic bile ducts	Adenomas and Adenocarcinomas	TCGA-LIHC	Liver Hepatocellular Carcinoma	N0	M0	T1	Stage I
TCGA-K7-A6G5-01A-11R-A311-07	TCGA-K7-A6G5	TCGA-K7-A6G5-01A	TP	Primary solid Tumor	31	512		512	17.0667	0	Alive	male	stage i	60	No	not reported	no	2013	7th	MX	Liver	N0	Liver	T1	Stage I	Hepatocellular carcinoma, NOS	96a2c3c7-8a31-5642-bebc-dcc43c855070	C22.0	not reported	No	24233	80	Not Reported	23.6295	184	white	66	-24233	1947		TCGA-K7-A6G5-01A	Liver and intrahepatic bile ducts	Adenomas and Adenocarcinomas	TCGA-LIHC	Liver Hepatocellular Carcinoma	N0	MX	T1	Stage I
TCGA-ED-A7XO-01A-11R-A352-07	TCGA-ED-A7XO	TCGA-ED-A7XO-01A	TP	Primary solid Tumor	77	427		427	14.2333	0	Alive	male	stage iiia	1430	No	not reported	no	2013	7th	M0	Liver	N0	Liver	T3a	Stage IIIA	Hepatocellular carcinoma, NOS	b488f949-942a-5cc6-a178-32cb645791b0	C22.0	not reported	No	10828	64	Not Reported	20.898	175	asian	29	-10828	1984		TCGA-ED-A7XO-01A	Liver and intrahepatic bile ducts	Adenomas and Adenocarcinomas	TCGA-LIHC	Liver Hepatocellular Carcinoma	N0	M0	T3	Stage III
TCGA-DD-A119-01A-11R-A131-07	TCGA-DD-A119	TCGA-DD-A119-01A	TP	Primary solid Tumor	2738		223	223	7.43333	1	Dead	male	stage iv	160	No	not reported	no	2003	6th	M1	Liver	N0	Liver	T3a	Stage IV	Hepatocellular carcinoma, NOS	7af78546-c17e-56cd-980a-72480096fd79	C22.0	not reported	No	14613	58	Not Reported	22.6562	160	asian	40	-14613	1963	2003	TCGA-DD-A119-01A	Liver and intrahepatic bile ducts	Adenomas and Adenocarcinomas	TCGA-LIHC	Liver Hepatocellular Carcinoma	N0	M1	T3	Stage IV
TCGA-ED-A8O5-01A-11R-A36F-07	TCGA-ED-A8O5	TCGA-ED-A8O5-01A	TP	Primary solid Tumor	100	406		406	13.5333	0	Alive	female	stage iiia	950	No	not reported	no	2013	7th	M0	Liver	N0	Liver	T3a	Stage IIIA	Hepatocellular carcinoma, NOS	4787ebfb-efdf-5a1e-9f6b-a4388a53a667	C22.0	not reported	No	21648	63	Not Reported	23.1405	165	asian	59	-21648	1954		TCGA-ED-A8O5-01A	Liver and intrahepatic bile ducts	Adenomas and Adenocarcinomas	TCGA-LIHC	Liver Hepatocellular Carcinoma	N0	M0	T3	Stage III
TCGA-DD-AACH-01A-11R-A41C-07	TCGA-DD-AACH	TCGA-DD-AACH-01A	TP	Primary solid Tumor	1919		195	195	6.5	1	Dead	male	stage ii	220	No	not reported	no	2008	6th	M0	Liver	N0	Liver	T2	Stage II	Hepatocellular carcinoma, NOS	4bca8769-9ea3-5404-82db-2d8bcef48224	C22.0	not reported	No	25544	53	Not Reported	20.7031	160	asian	69	-25544	1939	2008	TCGA-DD-AACH-01A	Liver and intrahepatic bile ducts	Adenomas and Adenocarcinomas	TCGA-LIHC	Liver Hepatocellular Carcinoma	N0	M0	T2	Stage II
TCGA-MR-A520-01A-11R-A266-07	TCGA-MR-A520	TCGA-MR-A520-01A	TP	Primary solid Tumor	106	229		229	7.63333	0	Alive	male	stage i	270	No	not reported	no	2012	7th	MX	Liver	NX	Liver	T1	Stage I	Hepatocellular carcinoma, NOS	cbb396f4-c2de-5a4e-bbd6-2da38fa272c5	C22.0	not reported	No	21398	104	Not Reported	32.4584	179	white	58	-21398	1954		TCGA-MR-A520-01A	Liver and intrahepatic bile ducts	Adenomas and Adenocarcinomas	TCGA-LIHC	Liver Hepatocellular Carcinoma	NX	MX	T1	Stage I
TCGA-DD-A3A5-01A-11R-A22L-07	TCGA-DD-A3A5	TCGA-DD-A3A5-01A	TP	Primary solid Tumor	5538		3125	3125	104.167	1	Dead	female	stage iii	250	No	not reported	no	1996	4th	M0	Liver	N0	Liver	T3	Stage III	Hepatocellular carcinoma, NOS	feae1f48-47c4-5e60-9ec9-8cc4d951b7db	C22.0	not reported	No	24288	58	Not Reported	20.0692	170	white	66	-24288	1930	2004	TCGA-DD-A3A5-01A	Liver and intrahepatic bile ducts	Adenomas and Adenocarcinomas	TCGA-LIHC	Liver Hepatocellular Carcinoma	N0	M0	T3	Stage III
TCGA-CC-5264-01A-01R-A131-07	TCGA-CC-5264	TCGA-CC-5264-01A	TP	Primary solid Tumor	84	0	102	102	3.4	1	Dead	male	stage iiia	550	No	not reported	no	2010	6th	M0	Liver	N0	Liver	T3	Stage IIIA	Hepatocellular carcinoma, NOS	989a25de-2231-5ce5-aa85-4f19a4f381c6	C22.0	not reported	No	25979	52	Not Reported	20.3125	160	asian	71	-25979	1939		TCGA-CC-5264-01A	Liver and intrahepatic bile ducts	Adenomas and Adenocarcinomas	TCGA-LIHC	Liver Hepatocellular Carcinoma	N0	M0	T3	Stage III
TCGA-DD-AADV-01A-11R-A39D-07	TCGA-DD-AADV	TCGA-DD-AADV-01A	TP	Primary solid Tumor	286	574		574	19.1333	0	Alive	male	stage i	20	Not Reported	not reported	yes	2013	7th	M0	Liver	N0	Liver	T1	Stage I	Hepatocellular carcinoma, NOS	7f1e65cb-1149-52fd-b821-1412fb47eea3	C22.0	not reported	No	18300	64	Not Reported	20.6612	176	asian	50	-18300	1963		TCGA-DD-AADV-01A	Liver and intrahepatic bile ducts	Adenomas and Adenocarcinomas	TCGA-LIHC	Liver Hepatocellular Carcinoma	N0	M0	T1	Stage I
TCGA-BW-A5NO-01A-11R-A27V-07	TCGA-BW-A5NO	TCGA-BW-A5NO-01A	TP	Primary solid Tumor	840	20		20	0.666667	0	Alive	male	stage iiia	110	No	not reported	no	2010	7th	MX	Liver	NX	Liver	T3a	Stage IIIA	Hepatocellular carcinoma, NOS	5aefc089-25b9-5133-83af-3f4e06eccf7c	C22.0	not reported	No	18510		Not Reported			black or african american	50	-18510	1960		TCGA-BW-A5NO-01A	Liver and intrahepatic bile ducts	Adenomas and Adenocarcinomas	TCGA-LIHC	Liver Hepatocellular Carcinoma	NX	MX	T3	Stage III
TCGA-DD-A116-01A-11R-A131-07	TCGA-DD-A116	TCGA-DD-A116-01A	TP	Primary solid Tumor	3208		1622	1622	54.0667	1	Dead	male	stage iiia	170	No	not reported	no	2002	5th	M0	Liver	N0	Liver	T3	Stage IIIA	Hepatocellular carcinoma, NOS	f3dc64ae-6b29-5d17-b705-d9cb1e6a8b66	C22.0	not reported	No	24934	73	Not Reported	23.8367	175	asian	68	-24934	1934	2006	TCGA-DD-A116-01A	Liver and intrahepatic bile ducts	Adenomas and Adenocarcinomas	TCGA-LIHC	Liver Hepatocellular Carcinoma	N0	M0	T3	Stage III
TCGA-CC-A5UE-01A-11R-A28V-07	TCGA-CC-A5UE	TCGA-CC-A5UE-01A	TP	Primary solid Tumor	85	0	272	272	9.06667	1	Dead	male	stage iiib	300	No	not reported	no	2012	6th	M0	Liver	N0	Liver	T4	Stage IIIB	Hepatocellular carcinoma, NOS	bb7288b2-4df5-5ef7-9faf-447a68eefadd	C22.0	not reported	No	17805	65	Not Reported	21.2245	175	asian	48	-17805	1964		TCGA-CC-A5UE-01A	Liver and intrahepatic bile ducts	Adenomas and Adenocarcinomas	TCGA-LIHC	Liver Hepatocellular Carcinoma	N0	M0	T4	Stage III
TCGA-2Y-A9H9-01A-21R-A39D-07	TCGA-2Y-A9H9	TCGA-2Y-A9H9-01A	TP	Primary solid Tumor	731	697		697	23.2333	0	Alive	male	stage i	120	No	not reported	no	2011	7th	MX	Liver	N0	Liver	T1	Stage I	Hepatocellular carcinoma, NOS	49298ff4-8b2b-5191-9639-aa3d3b2b8be6	C22.0	not reported	No	25670	88	Not Reported	27.7743	178	white	70	-25670	1941		TCGA-2Y-A9H9-01A	Liver and intrahepatic bile ducts	Adenomas and Adenocarcinomas	TCGA-LIHC	Liver Hepatocellular Carcinoma	N0	MX	T1	Stage I
TCGA-G3-AAV5-01A-11R-A37K-07	TCGA-G3-AAV5	TCGA-G3-AAV5-01A	TP	Primary solid Tumor	62	354		354	11.8	0	Alive	male	stage ii	450	No	not reported	no	2013	7th	M0	Liver	N0	Liver	T2	Stage II	Hepatocellular carcinoma, NOS	ad068150-55ad-5a92-8d7d-231e1400cdfc	C22.0	not reported	No	24655	88	Not Reported	32.3232	165	white	67	-24655	1946		TCGA-G3-AAV5-01A	Liver and intrahepatic bile ducts	Adenomas and Adenocarcinomas	TCGA-LIHC	Liver Hepatocellular Carcinoma	N0	M0	T2	Stage II
TCGA-DD-AAW3-01A-11R-A41C-07	TCGA-DD-AAW3	TCGA-DD-AAW3-01A	TP	Primary solid Tumor	1507	1633		1633	54.4333	0	Alive	male	stage i	60	No	not reported	no	2009	6th	M0	Liver	N0	Liver	T1	Stage I	Hepatocellular carcinoma, NOS	369ba736-5109-5b44-a78e-e7ae45c73f57	C22.0	not reported	No	25254	64	Not Reported	24.3865	162	asian	69	-25254	1940		TCGA-DD-AAW3-01A	Liver and intrahepatic bile ducts	Adenomas and Adenocarcinomas	TCGA-LIHC	Liver Hepatocellular Carcinoma	N0	M0	T1	Stage I
TCGA-DD-AAD0-01A-11R-A41C-07	TCGA-DD-AAD0	TCGA-DD-AAD0-01A	TP	Primary solid Tumor	1134	137		137	4.56667	0	Alive	female	stage i	40	No	not reported	no	2010	7th	M0	Liver	N0	Liver	T1	Stage I	Hepatocellular carcinoma, NOS	707a78f3-6024-5ec2-ba36-89322650849c	C22.0	not reported	No	26781	54	Not Reported	24	150	asian	73	-26781	1937		TCGA-DD-AAD0-01A	Liver and intrahepatic bile ducts	Adenomas and Adenocarcinomas	TCGA-LIHC	Liver Hepatocellular Carcinoma	N0	M0	T1	Stage I
TCGA-ZP-A9CZ-01A-11R-A38B-07	TCGA-ZP-A9CZ	TCGA-ZP-A9CZ-01A	TP	Primary solid Tumor	797	706		706	23.5333	0	Alive	male	not reported	50	No	not reported	no	2011	7th	MX	Liver	NX	Liver	T1		Hepatocellular carcinoma, NOS	f297fc5b-e8e7-5990-8f02-978afc206c04	C22.0	not reported	No	26403	73	Not Reported	26.1752	167	asian	72	-26403	1939		TCGA-ZP-A9CZ-01A	Liver and intrahepatic bile ducts	Adenomas and Adenocarcinomas	TCGA-LIHC	Liver Hepatocellular Carcinoma	NX	MX	T1	other
TCGA-UB-AA0U-01A-11R-A38B-07	TCGA-UB-AA0U	TCGA-UB-AA0U-01A	TP	Primary solid Tumor	18	327		327	10.9	0	Alive	male	stage ii	730	No	not reported	no	2013	7th	MX	Liver	NX	Liver	T2	Stage II	Hepatocellular carcinoma, NOS	5fe77a91-b880-56bf-b485-ee4a18082fcf	C22.0	not reported	No	21985	93	Not Reported	29.3524	178	white	60	-21985	1953		TCGA-UB-AA0U-01A	Liver and intrahepatic bile ducts	Adenomas and Adenocarcinomas	TCGA-LIHC	Liver Hepatocellular Carcinoma	NX	MX	T2	Stage II
[truncated: 16 more columns]
