# Supplementary material for: A metabolism-associated gene signature for prognosis prediction of hepatocellular carcinoma
Source: Front Mol Biosci. 2022 Sep 30;9:988323. doi: 10.3389/fmolb.2022.988323 (PMC9561844; doi:10.3389/fmolb.2022.988323)
Supplement: Supplementary file 5 [file Table5.XLSX]

## Sheet: 工作表1
ADPGK-RT-F	TCACAGCATTCTGCATTCAAGG
ADPGK-RT-R	GGCAATGTCGTGAAAAGTTTCCT
GOT2-RT-F	AGCCTTACGTTCTGCCTAGC
GOT2-RT-R	AAACCGGCCACTCTTCAAGAC
MTHFS-RT-F	CAGAAGGTGATTGCCCACAGT
MTHFS-RT-R	GCAGATTTTGCCTCGTTGGAA
FTCD-RT-F	GGAATGCGTCCCCAACTTTTC
FTCD-RT-R	TGTCGATAAGTCGGGAAGCTAC
LDHA-RT-F	TTGACCTACGTGGCTTGGAAG
LDHA-RT-R	GGTAACGGAATCGGGCTGAAT
CHAC2-RT-F	ATGTGTATGGGGTGTTGCTTAC
CHAC2-RT-R	ACTGTTGTGGTTCTGTAGCCT
GAPDH-F	CTGGGCTACACTGAGCACC
GAPDH-R	AAGTGGTCGTTGAGGGCAATG
